# Supplementary material for: A New Perspective to Understand the Late Season Abundance of Delia antiqua (Diptera: Anthomyiidae): A Modeling Approach for the Hot Summer Effect
Source: Insects. 2023 Oct 16;14(10):816. doi: 10.3390/insects14100816 (PMC10607472; doi:10.3390/insects14100816)
Supplement: Supplementary file 1 [file insects-14-00816-s001.zip › Supplementary File S1.xlsx]

## Sheet: Sheet S1
	Supp.I. Data sets for model development and tracking model.
	Supp.I. Sheet S1.A. Estimated parameter (slope, a) of regression line, y = ax							Supp.I. Sheet S1.B. Source data obtained from Ishikawa et al. [6]: termination rate of summer diapause according to temperatures and days treated
	Temperatdure (℃)	Slope, a	SE	R2	P>|t|			Days	Temperature (℃)
	2	0.0728718	0.0086737	0.900073	0.0011				2	5.6	10	15.8	21
	5.6	0.154487	0.0158587	0.922105	0.00062			1	0.034	0.065	0.092	0.304	0.182
	10	0.200256	0.0136751	0.955094	0.00013			2	0.064	0.168	0.414	0.703	0.27
	15.8	0.300214	0.0285084	0.795645	0.00131			3	0.195	0.423	0.72	0.831	0.446
	21	0.131795	0.00668444	0.969152	4e-05			5	0.419	0.871	0.946	0.944	0.616
	Supp.I. Sheet S1.C. Calculated days required for 50 % termination of summer diapause using regression line
	Temperaure (℃) =	2	5.6	10	15.8	21
	Slope, a =	0.0728718	0.154487	0.200256	0.300214	0.131795
	Days at 50% termination of summer diapause	6.86137	3.23651	2.4968	1.66548	3.79377

## Sheet: Sheet S2
				Supp.I. Sheet S2. Data sets for the estimation of distribution model of development time, which were generated by the standard units and probability of normal distribution
				Park (1989)
				Tem. (oC)	10		Tem. (oC)	15		Tem. (oC)	20		Tem. (oC)	25		Tem. (oC)	30				Protocol suggested by Kim and Kim [42] For modeling, we approximated the model parameters by assuming that the frequency distribution of developmental completion times of D. antiqua pupae shows a normal distribution. In the cumulative normal distribution function, the position of means expressed by -2.576, -1.960, -1.0, -0.675, 0.0, 0.675, 1.0, 1,960 and 2.576 standard deviations ( , the standard…
				Mean	38.3		Mean	18.7		Mean	11.6		Mean	8.6		Mean	6.4
				n	20		n	20		n	20		n	20		n	20
				SE	2.2		SE	1.2		SE	1		SE	0.8		SE	0.7
				SD	9.8387		SD	5.36656		SD	4.47214		SD	3.57771		SD	3.1305
				Generated data sets for the age-specific completion rate
	Probability	Standard units		x	y		x	y		x	y		x	y		x	y
	0.5	-2.576		0.338264	0.005		0.260734	0.005		0.00687739	0.005		-0.0716486	0.005		-0.260024	0.005
	2.5	-1.96		0.496505	0.025		0.437515	0.025		0.244363	0.025		0.184615	0.025		0.0412859	0.025
	16.87	-1		0.743115	0.1687		0.713018	0.1687		0.614471	0.1687		0.583987	0.1687		0.51086	0.1687
	25	-0.6745		0.826731	0.25		0.806431	0.25		0.739961	0.25		0.719399	0.25		0.670075	0.25
	50	0		1	0.5		1	0.5		1	0.5		1	0.5		1	0.5
	75	0.6745		1.17327	0.75		1.19357	0.75		1.26004	0.75		1.2806	0.75		1.32992	0.75
	83.13	1		1.25689	0.8313		1.28698	0.8313		1.38553	0.8313		1.41601	0.8313		1.48914	0.8313
	97.5	1.96		1.50349	0.975		1.56248	0.975		1.75564	0.975		1.81538	0.975		1.95871	0.975
	99.5	2.576		1.66174	0.995		1.73927	0.995		1.99312	0.995		2.07165	0.995		2.26002	0.995

## Sheet: Sheet S3
Supp.I. Sheet S3. Collected development data sets of Delia antiqua published worldwide
	Common lower threshold =	3.9
Reference	City, Country	Temperatdure	Larval host	Egg	DD	1st	DD	2nd	DD	3rd	DD	Total larvae	Pupae	DD	Pre-oviposition	DD	Oviposition	Post-oviposition	Longevity (female)	Fecundity	Others
Spencer and Miller [70]	Michigan, USA	22													6.4	55	34.4	6.4	47.2	475	35±10% RH, 16:8 (L:D)
Ning et al., 2017 [70]	Yangling, China	20	Onion	3.2	51.52							15.37	14.37	231.357	6.5	52	20.3	33.15	59.95	350.45	60±10% RH, 14:10 (L:D)
		20	Scallion	3.26	52.486							15.35	14.36	231.196	7.56	73.2	19.56	32.71	59.83	3030.28
		20	Garlic	3.67	59.087							16.7	14.22	228.942	8.53	92.6	14.13	33.61	56.27	267.01
Park et al. [51]	Jinju, Korea	15	Onion	5	55.5	6.4	71.04	6.9	76.59	14.1	156.51	27.4
		19		3.5	52.85	5	75.5	4.6	69.46	11.7	176.67	21.3
		23		2.9	55.39	3.5	66.85	3.9	74.49	7.3	139.43	14.7
		27		2.1	48.51	4.5	103.95	3.2	73.92	7.1	164.01	14.8
Park [25]	Jinju, Korea	10	Onion										38.3	233.63
		15											18.7	207.57
		20											11.6	186.76
		25											8.6	181.46
		30											6.4	167.04
Eckenrode et al. [7]	New York, USA	7.2	Unknown										62.6	206.58							50-60% RH, 16:8 (L:D)
		10											39.9	243.39
		12.8											27.1	241.19
		15.6											17	198.9
		18.3											15	216
		21.1											11	189.2
		23.9											8	160
		26.7											7	159.6
Ishikawa et al. [6]	Sapporo, Japan	10											50.9	310.49							>60% RH, 16L:8D
		15.8											22	261.8
		21.2											14	242.2
		25											11.5	242.65
Ishikawa et al. [26]	Sapporo, Japan	10	Artificial diet									41.5									16L:8D
		13										32.5
		16										21.3
		19										17.3
		22										14.4
		Mean			53.6204		79.335		73.615		159.155			216.998		68.2
						Early 3rd	39.6675			Early 3rd	79.5775		Early 3rd	108.499
						Late 3rd	39.6675			Late 3rd	79.5775		Late 3rd	108.499
		Total		650.923
		Larvae		312.105											Until Pupae	433.925
		DD for 1 d		19.1											Egg-to-Egg	650.923
		Larvae when collected		293.005
		DD for tracking		414.825

## Sheet: Sheet S4
Stage emerged	CDD	Symbol		Supp. I. Sheet S4. Tracking system backward for the phenology of Delia antiqua
Pre-oviposition		PreO					From Sheet DD1 K	CDD, Backward	CDD Updated	Tracking stage
Egg	68.2	E		Month	Day	Julian	Daily Efective DD		209.23	414.8
Early 1st instar	121.82	E1L		1	1	1	1.6324	4973.82	4764.59	A
Late 1st instar	161.488	L1L		1	2	2	5.4	4972.19	4762.96	A
2nd instar	201.155	2L		1	3	3	3.15	4966.79	4757.56	A
Early 3rd instar	274.77	E3L		1	4	4	4.75	4963.64	4754.41	A
Late 3rd instar	354.348	L3L		1	5	5	1.57041	4958.89	4749.66	A
Early pupae	433.925	EP		1	6	6	3.55	4957.32	4748.09	A
Late pupae	542.424	LP		1	7	7	2.75	4953.77	4744.54	A
Adults	650.923	A		1	8	8	4.2	4951.02	4741.79	A
				1	9	9	4.65	4946.82	4737.59	A
DD of each stage	DD			1	10	10	4.6	4942.17	4732.94	A
Pre-ovipo	68.2			1	11	11	1.82699	4937.57	4728.34	A
Egg	53.6204			1	12	12	1.0772	4935.74	4726.51	A
Eearly 1st instar	39.6675			1	13	13	2.10641	4934.66	4725.43	A
Late 1st instar	39.6675			1	14	14	1.2	4932.56	4723.33	A
2nd instar	73.615			1	15	15	3.8	4931.36	4722.13	A
Early 3rd instar	79.5775			1	16	16	3.8	4927.56	4718.33	A
Late 3rd instar	79.5775			1	17	17	2.45	4923.76	4714.53	A
Early pupae	108.499			1	18	18	1.00223	4921.31	4712.08	A
Late pupae	108.499			1	19	19	2.38278	4920.3	4711.07	A
				1	20	20	1.0713	4917.92	4708.69	A
				1	21	21	2.92584	4916.85	4707.62	A
				1	22	22	7.4	4913.92	4704.69	A
				1	23	23	6.6	4906.52	4697.29	A
				1	24	24	8.45	4899.92	4690.69	A
				1	25	25	5.75	4891.47	4682.24	A
				1	26	26	4.2	4885.72	4676.49	A
				1	27	27	3	4881.52	4672.29	A
				1	28	28	2.15	4878.52	4669.29	A
				1	29	29	1.2	4876.37	4667.14	A
				1	30	30	1.55	4875.17	4665.94	A
				1	31	31	2.6	4873.62	4664.39	A
				2	1	32	3.1	4871.02	4661.79	A
				2	2	33	1.6	4867.92	4658.69	A
				2	3	34	1.4	4866.32	4657.09	A
				2	4	35	1.83811	4864.92	4655.69	A
				2	5	36	0.254245	4863.09	4653.86	A
				2	6	37	1.70356	4862.83	4653.6	A
				2	7	38	0.920561	4861.13	4651.9	A
				2	8	39	1.14337	4860.21	4650.98	A
				2	9	40	3.19053	4859.06	4649.83	A
				2	10	41	2.35	4855.87	4646.64	A
				2	11	42	4	4853.52	4644.29	A
				2	12	43	6.85	4849.52	4640.29	A
				2	13	44	6.7	4842.67	4633.44	A
				2	14	45	7.1	4835.97	4626.74	A
				2	15	46	1.61113	4828.87	4619.64	A
				2	16	47	0.275194	4827.26	4618.03	A
				2	17	48	0	4826.99	4617.76	A
				2	18	49	2.92724	4826.99	4617.76	A
				2	19	50	1.94024	4824.06	4614.83	A
				2	20	51	0	4822.12	4612.89	A
				2	21	52	2.32571	4822.12	4612.89	A
				2	22	53	1.65	4819.79	4610.56	A
				2	23	54	0.174396	4818.14	4608.91	A
				2	24	55	0.795775	4817.97	4608.74	A
				2	25	56	4.45	4817.17	4607.94	A
				2	26	57	5.65	4812.72	4603.49	A
				2	27	58	4.2	4807.07	4597.84	A
				2	28	59	5.95	4802.87	4593.64	A
				2	29	60	0	4796.92	4587.69	A
				3	1	61	7.15	4796.92	4587.69	A
				3	2	62	3.8	4789.77	4580.54	A
				3	3	63	5.8	4785.97	4576.74	A
				3	4	64	8.75	4780.17	4570.94	A
				3	5	65	5.4	4771.42	4562.19	A
				3	6	66	2.5	4766.02	4556.79	A
				3	7	67	3.45	4763.52	4554.29	A
				3	8	68	7.4	4760.07	4550.84	A
				3	9	69	7.95	4752.67	4543.44	A
				3	10	70	9.4	4744.72	4535.49	A
				3	11	71	13.1	4735.32	4526.09	A
				3	12	72	13.25	4722.22	4512.99	A
				3	13	73	11.3	4708.97	4499.74	A
				3	14	74	9.55	4697.67	4488.44	A
				3	15	75	7.05	4688.12	4478.89	A
				3	16	76	10.6	4681.07	4471.84	A
				3	17	77	11.85	4670.47	4461.24	A
				3	18	78	7.1	4658.62	4449.39	A
				3	19	79	4.15	4651.52	4442.29	A
				3	20	80	4.5	4647.37	4438.14	A
				3	21	81	5.65	4642.87	4433.64	A
				3	22	82	5.25	4637.22	4427.99	A
				3	23	83	7.3	4631.97	4422.74	A
				3	24	84	8.8	4624.67	4415.44	A
				3	25	85	12.5	4615.87	4406.64	A
				3	26	86	10.2	4603.37	4394.14	A
				3	27	87	9.65	4593.17	4383.94	A
				3	28	88	7.2	4583.52	4374.29	A
				3	29	89	10.1	4576.32	4367.09	A
				3	30	90	13.6	4566.22	4356.99	A
				3	31	91	7.75	4552.62	4343.39	A
				4	1	92	8.25	4544.87	4335.64	A
				4	2	93	6.75	4536.62	4327.39	A
				4	3	94	5.75	4529.87	4320.64	A
				4	4	95	8.9	4524.12	4314.89	A
				4	5	96	9.25	4515.22	4305.99	A
				4	6	97	11.5	4505.97	4296.74	A
				4	7	98	10.15	4494.47	4285.24	A
				4	8	99	11.7	4484.32	4275.09	A
				4	9	100	12.8	4472.62	4263.39	A
				4	10	101	14.45	4459.82	4250.59	A
				4	11	102	17.45	4445.37	4236.14	A
				4	12	103	15.8	4427.92	4218.69	A
				4	13	104	16.4	4412.12	4202.89	A
				4	14	105	13.2	4395.72	4186.49	A
				4	15	106	10.3	4382.52	4173.29	A
				4	16	107	9.9	4372.22	4162.99	A
				4	17	108	10.2	4362.32	4153.09	A
				4	18	109	11.45	4352.12	4142.89	A
				4	19	110	11.75	4340.67	4131.44	A
				4	20	111	12.35	4328.92	4119.69	A
				4	21	112	11.95	4316.57	4107.34	A
				4	22	113	12.3	4304.62	4095.39	A
				4	23	114	15.65	4292.32	4083.09	A
				4	24	115	14.65	4276.67	4067.44	A
				4	25	116	16.9	4262.02	4052.79	A
				4	26	117	13.4	4245.12	4035.89	A
				4	27	118	13.5	4231.72	4022.49	A
				4	28	119	14.6	4218.22	4008.99	A
				4	29	120	11.1	4203.62	3994.39	A
				4	30	121	12.7	4192.52	3983.29	A
				5	1	122	10.9	4179.82	3970.59	A
				5	2	123	13.2	4168.92	3959.69	A
				5	3	124	11.3	4155.72	3946.49	A
				5	4	125	12.15	4144.42	3935.19	A
				5	5	126	15.75	4132.27	3923.04	A
				5	6	127	18.15	4116.52	3907.29	A
				5	7	128	16.2	4098.37	3889.14	A
				5	8	129	15.7	4082.17	3872.94	A
				5	9	130	15.9	4066.47	3857.24	A
				5	10	131	14.75	4050.57	3841.34	A
				5	11	132	16.45	4035.82	3826.59	A
				5	12	133	16.95	4019.37	3810.14	A
				5	13	134	13.65	4002.42	3793.19	A
				5	14	135	13.25	3988.77	3779.54	A
				5	15	136	12.75	3975.52	3766.29	A
				5	16	137	14.65	3962.77	3753.54	A
				5	17	138	15.3	3948.12	3738.89	A
				5	18	139	15.35	3932.82	3723.59	A
				5	19	140	16.7	3917.47	3708.24	A
				5	20	141	18.4	3900.77	3691.54	A
				5	21	142	14.6	3882.37	3673.14	A
				5	22	143	15.75	3867.77	3658.54	A
				5	23	144	18	3852.02	3642.79	A
				5	24	145	17.3	3834.02	3624.79	A
				5	25	146	17.65	3816.72	3607.49	A
				5	26	147	14.85	3799.07	3589.84	A
				5	27	148	16.4	3784.22	3574.99	A
				5	28	149	16.65	3767.82	3558.59	A
				5	29	150	16.95	3751.17	3541.94	A
				5	30	151	17.7	3734.22	3524.99	A
				5	31	152	17.65	3716.52	3507.29	A
				6	1	153	16.9	3698.87	3489.64	A
				6	2	154	17.55	3681.97	3472.74	A
				6	3	155	17.9	3664.42	3455.19	A
				6	4	156	19.9	3646.52	3437.29	A
				6	5	157	17.1	3626.62	3417.39	A
				6	6	158	16.85	3609.52	3400.29	A
				6	7	159	17.85	3592.67	3383.44	A
				6	8	160	18.2	3574.82	3365.59	A
				6	9	161	18	3556.62	3347.39	A
				6	10	162	18.3	3538.62	3329.39	A
				6	11	163	17.8	3520.32	3311.09	A
				6	12	164	18.4	3502.52	3293.29	A
				6	13	165	17.6	3484.12	3274.89	A
				6	14	166	18.55	3466.52	3257.29	A
				6	15	167	18.3	3447.97	3238.74	A
				6	16	168	19	3429.67	3220.44	A
				6	17	169	19.5	3410.67	3201.44	A
				6	18	170	20.15	3391.17	3181.94	A
				6	19	171	21.5	3371.02	3161.79	A
				6	20	172	19.9	3349.52	3140.29	A
				6	21	173	19.25	3329.62	3120.39	A
				6	22	174	20.6	3310.37	3101.14	A
				6	23	175	20.95	3289.77	3080.54	A
				6	24	176	20.1	3268.82	3059.59	A
				6	25	177	20.85	3248.72	3039.49	A
				6	26	178	21.45	3227.87	3018.64	A
				6	27	179	21.8	3206.42	2997.19	A
				6	28	180	22.05	3184.62	2975.39	A
				6	29	181	22.75	3162.57	2953.34	A
				6	30	182	23.4	3139.82	2930.59	A
				7	1	183	23.5	3116.42	2907.19	A
				7	2	184	23.1984	3092.92	2883.69	A
				7	3	185	24.5433	3069.73	2860.5	A
				7	4	186	24.3461	3045.18	2835.95	A
				7	5	187	23.8	3020.84	2811.61	A
				7	6	188	24.7402	2997.04	2787.81	A
				7	7	189	24.8661	2972.3	2763.07	A
				7	8	190	24.9794	2947.43	2738.2	A
				7	9	191	23.65	2922.45	2713.22	A
				7	10	192	23.9426	2898.8	2689.57	A
				7	11	193	22.55	2874.86	2665.63	A
				7	12	194	24.1786	2852.31	2643.08	A
				7	13	195	24.4799	2828.13	2618.9	A
				7	14	196	24.7247	2803.65	2594.42	A
				7	15	197	21.9	2778.92	2569.69	A
				7	16	198	22.9	2757.02	2547.79	A
				7	17	199	24.4634	2734.12	2524.89	A
				7	18	200	23.55	2709.66	2500.43	A
				7	19	201	23.2	2686.11	2476.88	A
				7	20	202	23.3	2662.91	2453.68	A
				7	21	203	23.6	2639.61	2430.38	A
				7	22	204	23.5006	2616.01	2406.78	A
				7	23	205	23.2845	2592.51	2383.28	A
				7	24	206	23.609	2569.23	2360	A
				7	25	207	22.35	2545.62	2336.39	A
				7	26	208	22.9266	2523.27	2314.04	A
				7	27	209	24.2453	2500.34	2291.11	A
				7	28	210	24.6814	2476.1	2266.87	A
				7	29	211	25.3536	2451.41	2242.18	A
				7	30	212	24.2292	2426.06	2216.83	A
				7	31	213	24.5452	2401.83	2192.6	A
				8	1	214	24.7563	2377.29	2168.06	A
				8	2	215	24.2931	2352.53	2143.3	A
				8	3	216	24.7602	2328.24	2119.01	A
				8	4	217	25.2747	2303.48	2094.25	A
				8	5	218	25.6862	2278.2	2068.97	A
				8	6	219	25.7252	2252.52	2043.29	A
				8	7	220	25.8156	2226.79	2017.56	A
				8	8	221	25.8308	2200.97	1991.74	A
				8	9	222	25.7183	2175.14	1965.91	A
				8	10	223	25.8291	2149.43	1940.2	A
				8	11	224	25.7268	2123.6	1914.37	A
				8	12	225	25.286	2097.87	1888.64	A
				8	13	226	25.3807	2072.58	1863.35	A
				8	14	227	25.7379	2047.2	1837.97	A
				8	15	228	25.7941	2021.46	1812.23	A
				8	16	229	25.1053	1995.67	1786.44	A
				8	17	230	23.15	1970.57	1761.34	A
				8	18	231	23.6334	1947.42	1738.19	A
				8	19	232	25.3568	1923.78	1714.55	A
				8	20	233	24.7198	1898.43	1689.2	A
				8	21	234	23.95	1873.71	1664.48	A
				8	22	235	24.1632	1849.76	1640.53	A
				8	23	236	24.7272	1825.59	1616.36	A
				8	24	237	22.4	1800.87	1591.64	A
				8	25	238	22.9731	1778.47	1569.24	A
				8	26	239	22.85	1755.49	1546.26	A
				8	27	240	22	1732.64	1523.41	A
				8	28	241	21.25	1710.64	1501.41	A
				8	29	242	21.7208	1689.39	1480.16	A
				8	30	243	24.4681	1667.67	1458.44	A
				8	31	244	22.3	1643.2	1433.97	A
				9	1	245	21.4	1620.9	1411.67	A
				9	2	246	20	1599.5	1390.27	A
				9	3	247	23.2445	1579.5	1370.27	A
				9	4	248	22.55	1556.26	1347.03	A
				9	5	249	22.2	1533.71	1324.48	A
				9	6	250	20.1	1511.51	1302.28	A
				9	7	251	20.2	1491.41	1282.18	A
				9	8	252	20.4	1471.21	1261.98	A
				9	9	253	20.8	1450.81	1241.58	A
				9	10	254	22.063	1430.01	1220.78	A
				9	11	255	22.9	1407.95	1198.72	A
				9	12	256	21.2	1385.05	1175.82	A
				9	13	257	21.05	1363.85	1154.62	A
				9	14	258	23.793	1342.8	1133.57	A
				9	15	259	24.3	1319	1109.77	A
				9	16	260	24.6488	1294.7	1085.47	A
				9	17	261	23.9237	1270.05	1060.82	A
				9	18	262	22.05	1246.13	1036.9	A
				9	19	263	19.9	1224.08	1014.85	A
				9	20	264	20.4	1204.18	994.95	A
				9	21	265	18.6	1183.78	974.55	A
				9	22	266	18.55	1165.18	955.95	A
				9	23	267	18.9	1146.63	937.4	A
				9	24	268	17.3	1127.73	918.5	A
				9	25	269	19.7	1110.43	901.2	A
				9	26	270	19.45	1090.73	881.5	A
				9	27	271	18.65	1071.28	862.05	A
				9	28	272	19.9	1052.63	843.4	A
				9	29	273	19.6	1032.73	823.5	A
				9	30	274	19.15	1013.13	803.9	A
				10	1	275	19.9	993.98	784.75	A
				10	2	276	20.35	974.08	764.85	A
				10	3	277	22.3	953.73	744.5	A
				10	4	278	18.3	931.43	722.2	A
				10	5	279	14.9	913.13	703.9	A
				10	6	280	15.25	898.23	689	A
				10	7	281	14.1	882.98	673.75	A
				10	8	282	15.15	868.88	659.65	A
				10	9	283	15.05	853.73	644.5	A
				10	10	284	13.9	838.68	629.45	A
				10	11	285	13.4	824.78	615.55	A
				10	12	286	13.7	811.38	602.15	A
				10	13	287	16	797.68	588.45	A
				10	14	288	15.95	781.68	572.45	A
				10	15	289	16.25	765.73	556.5	A
				10	16	290	18	749.48	540.25	A
				10	17	291	13.5	731.48	522.25	A
				10	18	292	11.3	717.98	508.75	A
				10	19	293	11.65	706.68	497.45	A
				10	20	294	13.1	695.03	485.8	A
				10	21	295	16.65	681.93	472.7	A
				10	22	296	17.65	665.28	456.05	A
				10	23	297	13.6	647.63	438.4	A
				10	24	298	11.8	634.03	424.8	A
				10	25	299	11	622.23	413	PreO
				10	26	300	16.05	611.23	402	PreO
				10	27	301	14	595.18	385.95	PreO
				10	28	302	13.7	581.18	371.95	PreO
				10	29	303	14.95	567.48	358.25	PreO
				10	30	304	14.45	552.53	343.3	E
				10	31	305	14.65	538.08	328.85	E
				11	1	306	13.75	523.43	314.2	E
				11	2	307	13.35	509.68	300.45	E
				11	3	308	12.7	496.33	287.1	E1L
				11	4	309	10	483.63	274.4	E1L
				11	5	310	9.55	473.63	264.4	E1L
				11	6	311	9.35	464.08	254.85	E1L
				11	7	312	11.5	454.73	245.5	L1L
				11	8	313	13.25	443.23	234	L1L
				11	9	314	15.75	429.98	220.75	L1L
				11	10	315	16.15	414.23	205	2L
				11	11	316	18	398.08	188.85	2L
				11	12	317	18.75	380.08	170.85	2L
				11	13	318	13.7	361.33	152.1	2L
				11	14	319	11.15	347.63	138.4	E3L
				11	15	320	10.25	336.48	127.25	E3L
				11	16	321	11.95	326.23	117	E3L
				11	17	322	12.15	314.28	105.05	E3L
				11	18	323	15.85	302.13	92.9	E3L
				11	19	324	15.75	286.28	77.05	E3L
				11	20	325	12.75	270.53	61.3	E3L
				11	21	326	13.6	257.78	48.55	L3L
				11	22	327	13.1	244.18	34.95	L3L
				11	23	328	11.05	231.08	21.85	L3L
				11	24	329	10.8	220.03	10.8	L3L
				11	25	330	12.95	209.23	0	L3L
				11	26	331	11.75	196.28	-12.95	L3L
				11	27	332	11.5	184.53	-24.7	EP
				11	28	333	17.75	173.03	-36.2	EP
				11	29	334	11.15	155.28	-53.95	EP
				11	30	335	3.35	144.13	-65.1	EP
				12	1	336	2.25	140.78	-68.45	EP
				12	2	337	4.3	138.53	-70.7	EP
				12	3	338	8.65	134.23	-75	EP
				12	4	339	5.45	125.58	-83.65	EP
				12	5	340	2.7	120.13	-89.1	EP
				12	6	341	5.7	117.43	-91.8	EP
				12	7	342	6.7	111.73	-97.5	EP
				12	8	343	7.9	105.03	-104.2	EP
				12	9	344	9.45	97.1301	-112.1	EP
				12	10	345	9.05	87.6801	-121.55	EP
				12	11	346	5.8	78.6301	-130.6	LP
				12	12	347	5.1	72.8301	-136.4	LP
				12	13	348	6.8	67.7301	-141.5	LP
				12	14	349	2.2	60.9301	-148.3	LP
				12	15	350	4.65	58.7301	-150.5	LP
				12	16	351	4.45	54.0801	-155.15	LP
				12	17	352	0.827606	49.6301	-159.6	LP
				12	18	353	0.364257	48.8025	-160.428	LP
				12	19	354	3.38942	48.4382	-160.792	LP
				12	20	355	6.5	45.0488	-164.181	LP
				12	21	356	7.8	38.5488	-170.681	LP
				12	22	357	1.84025	30.7488	-178.481	LP
				12	23	358	0.0780339	28.9086	-180.322	LP
				12	24	359	0.980518	28.8305	-180.4	LP
				12	25	360	3.6	27.85	-181.38	LP
				12	26	361	3.85	24.25	-184.98	LP
				12	27	362	3.9	20.4	-188.83	LP
				12	28	363	4.05	16.5	-192.73	LP
				12	29	364	3.75	12.45	-196.78	LP
				12	30	365	4.2	8.7	-200.53	LP
				12	31	366	4.5	4.5	-204.73	LP

## Sheet: DD1
					Jeju 2022
Low limit ℃		3.9				Corrected Temperature		Original Temerature			Single Sine DD calculation with horizontal cutoff [72]
High limit ℃		30	Month	Day	Julian date	Maxium	Minimum	Maxium	Minimum	Average Temperature	Daily DD	DD	sub 1	sub 2	sub 3	sub 4	sub 5	qlow	qhigh
			1	1	1	8.1	2.1	7.2	1.2	4.2	1.6324	1.6324	3	5.1	1.6324	12.6951	13.2869	-0.411517	0
			1	2	2	12.8	5.8	11.9	4.9	8.4	5.4	7.0324	3.5	9.3	5.4	14.6359	13.05	0	0
			1	3	3	9.2	4.9	8.3	4	6.15	3.15	10.1824	2.15	7.05	3.15	13.9406	13.05	0	0
			1	4	4	10.9	6.4	10	5.5	7.75	4.75	14.9324	2.25	8.65	4.75	14.7088	13.05	0	0
			1	5	5	7.2	3.7	6.3	2.8	4.55	1.57041	16.5028	1.75	5.45	1.57041	13.268	13.8853	-1.08803	0
			1	6	6	9.3	5.6	8.4	4.7	6.55	3.55	20.0528	1.85	7.45	3.55	14.2361	13.05	0	0
			1	7	7	8.6	4.7	7.7	3.8	5.75	2.75	22.8028	1.95	6.65	2.75	13.8043	13.05	0	0
			1	8	8	9.5	6.7	8.6	5.8	7.2	4.2	27.0028	1.4	8.1	4.2	14.7044	13.05	0	0
			1	9	9	11.3	5.8	10.4	4.9	7.65	4.65	31.6528	2.75	8.55	4.65	14.4996	13.05	0	0
			1	10	10	10.7	6.3	9.8	5.4	7.6	4.6	36.2528	2.2	8.5	4.6	14.6497	13.05	0	0
			1	11	11	8.4	2.4	7.5	1.5	4.5	1.82699	38.0798	3	5.4	1.82699	12.8451	13.4279	-0.523599	0
			1	12	12	6.6	2.9	5.7	2	3.85	1.0772	39.157	1.85	4.75	1.0772	12.8861	13.245	-0.477387	0
			1	13	13	8.2	3.8	7.3	2.9	5.1	2.10641	41.2634	2.2	6	2.10641	13.3997	14.3892	-1.26813	0
			1	14	14	6.1	4.1	5.2	3.2	4.2	1.2	42.4634	1	5.1	1.2	13.3317	13.05	0	0
			1	15	15	10.1	5.3	9.2	4.4	6.8	3.8	46.2634	2.4	7.7	3.8	14.1861	13.05	0	0
			1	16	16	10.6	4.8	9.7	3.9	6.8	3.8	50.0634	2.9	7.7	3.8	14.0269	13.05	0	0
			1	17	17	8.1	4.6	7.2	3.7	5.45	2.45	52.5134	1.75	6.35	2.45	13.718	13.05	0	0
			1	18	18	6.4	3	5.5	2.1	3.8	1.00223	53.5156	1.7	4.7	1.00223	12.9089	13.2384	-0.489957	0
			1	19	19	9.1	3.3	8.2	2.4	5.3	2.38278	55.8984	2.9	6.2	2.38278	13.2769	14.0814	-0.915887	0
			1	20	20	6.8	2.3	5.9	1.4	3.65	1.0713	56.9697	2.25	4.55	1.0713	12.6588	13.1412	-0.293066	0
			1	21	21	10.7	2.4	9.8	1.5	5.65	2.92584	59.8956	4.15	6.55	2.92584	13.054	13.9386	-0.692618	0
			1	22	22	15.3	7.3	14.4	6.4	10.4	7.4	67.2956	4	11.3	7.4	15.4768	13.05	0	0
			1	23	23	12.1	8.9	11.2	8	9.6	6.6	73.8956	1.6	10.5	6.6	15.8407	13.05	0	0
			1	24	24	15.7	9	14.8	8.1	11.45	8.45	82.3456	3.35	12.35	8.45	16.2087	13.05	0	0
			1	25	25	10.6	8.7	9.7	7.8	8.75	5.75	88.0956	0.95	9.65	5.75	15.6226	13.05	0	0
			1	26	26	9.1	7.1	8.2	6.2	7.2	4.2	92.2956	1	8.1	4.2	14.8317	13.05	0	0
			1	27	27	7.9	5.9	7	5	6	3	95.2956	1	6.9	3	14.2317	13.05	0	0
			1	28	28	7.1	5	6.2	4.1	5.15	2.15	97.4456	1.05	6.05	2.15	13.7908	13.05	0	0
			1	29	29	5.7	4.5	4.8	3.6	4.2	1.2	98.6456	0.6	5.1	1.2	13.459	13.05	0	0
			1	30	30	6.3	4.6	5.4	3.7	4.55	1.55	100.196	0.85	5.45	1.55	13.5544	13.05	0	0
			1	31	31	8.3	4.7	7.4	3.8	5.6	2.6	102.796	1.8	6.5	2.6	13.777	13.05	0	0
			2	1	32	9.1	4.9	8.2	4	6.1	3.1	105.896	2.1	7	3.1	13.9315	13.05	0	0
			2	2	33	6.6	4.4	5.7	3.5	4.6	1.6	107.496	1.1	5.5	1.6	13.4999	13.05	0	0
			2	3	34	6.6	4	5.7	3.1	4.4	1.4	108.896	1.3	5.3	1.4	13.3362	13.05	0	0
			2	4	35	8.1	3.1	7.2	2.2	4.7	1.83811	110.734	2.5	5.6	1.83811	13.1042	13.6669	-0.747763	0
			2	5	36	4.9	1.9	4	1	2.5	0.254245	110.988	1.5	3.4	0.254245	12.3225	13.1314	0.339837	0
			2	6	37	7.6	3.5	6.7	2.6	4.65	1.70356	112.691	2.05	5.55	1.70356	13.2225	13.8066	-0.93547	0
			2	7	38	6.4	2.5	5.5	1.6	3.55	0.920561	113.612	1.95	4.45	0.920561	12.7043	13.1253	-0.285932	0
			2	8	39	6.7	3	5.8	2.1	3.95	1.14337	114.755	1.85	4.85	1.14337	12.9361	13.2966	-0.539274	0
			2	9	40	10.6	3.5	9.7	2.6	6.15	3.19053	117.946	3.55	7.05	3.19053	13.495	14.7533	-1.09151	0
			2	10	41	8.2	4.3	7.3	3.4	5.35	2.35	120.296	1.95	6.25	2.35	13.6043	13.05	0	0
			2	11	42	10.8	5	9.9	4.1	7	4	124.296	2.9	7.9	4	14.1269	13.05	0	0
			2	12	43	13.5	8	12.6	7.1	9.85	6.85	131.146	2.75	10.75	6.85	15.5996	13.05	0	0
			2	13	44	11.8	9.4	10.9	8.5	9.7	6.7	137.846	1.2	10.6	6.7	16.018	13.05	0	0
			2	14	45	14.4	7.6	13.5	6.7	10.1	7.1	144.946	3.4	11	7.1	15.5177	13.05	0	0
			2	15	46	7.9	2.5	7	1.6	4.3	1.61113	146.557	2.7	5.2	1.61113	12.8406	13.364	-0.502344	0
			2	16	47	5	1.6	4.1	0.7	2.4	0.275194	146.832	1.7	3.3	0.275194	12.2089	13.1537	0.360713	0
			2	17	48	2.4	0.6	1.5	-0.3	0.6	0	146.832	0.9	1.5	-0.913521	11.5635	13.05	0	0
			2	18	49	11.6	0.2	10.7	-0.7	5	2.92724	149.759	5.7	5.9	2.92724	12.2356	13.3936	-0.358508	0
			2	19	50	8.2	3.3	7.3	2.4	4.85	1.94024	151.7	2.45	5.75	1.94024	13.1951	13.8225	-0.85581	0
			2	20	51	3.8	0.4	2.9	-0.5	1.2	0	151.7	1.7	2.1	-0.358873	11.6089	13.05	0	0
			2	21	52	9.1	3.1	8.2	2.2	5.2	2.32571	154.025	3	6.1	2.32571	13.1951	13.9322	-0.823212	0
			2	22	53	7	4.1	6.1	3.2	4.65	1.65	155.675	1.45	5.55	1.65	13.4135	13.05	0	0
			2	23	54	4.7	1.5	3.8	0.6	2.2	0.174396	155.85	1.6	3.1	0.174396	12.1407	13.2516	0.523599	0
			2	24	55	6.4	1.4	5.5	0.5	3	0.795775	156.646	2.5	3.9	0.795775	12.2542	13.05	-1.77636e-16	0
			2	25	56	11.5	5.2	10.6	4.3	7.45	4.45	161.096	3.15	8.35	4.45	14.2723	13.05	0	0
			2	26	57	13.2	5.9	12.3	5	8.65	5.65	166.746	3.65	9.55	5.65	14.7132	13.05	0	0
			2	27	58	10.7	5.5	9.8	4.6	7.2	4.2	170.946	2.6	8.1	4.2	14.3224	13.05	0	0
			2	28	59	14.4	5.3	13.5	4.4	8.95	5.95	176.896	4.55	9.85	5.95	14.5767	13.05	0	0
			2	29	60	0.9	0.9	0	0	0	0	176.896	0	0.9	#DIV/0!	#DIV/0!	#DIV/0!	#DIV/0!	#DIV/0!
			3	1	61	15.4	6.7	14.5	5.8	10.15	7.15	184.046	4.35	11.05	7.15	15.2404	13.05	0	0
			3	2	62	10.3	5.1	9.4	4.2	6.8	3.8	187.846	2.6	7.7	3.8	14.1224	13.05	0	0
			3	3	63	14	5.4	13.1	4.5	8.8	5.8	193.646	4.3	9.7	5.8	14.5813	13.05	0	0
			3	4	64	16.5	8.8	15.6	7.9	11.75	8.75	202.396	3.85	12.65	8.75	16.1995	13.05	0	0
			3	5	65	12.5	6.1	11.6	5.2	8.4	5.4	207.796	3.2	9.3	5.4	14.7314	13.05	0	0
			3	6	66	8.1	4.7	7.2	3.8	5.5	2.5	210.296	1.7	6.4	2.5	13.7589	13.05	0	0
			3	7	67	9.8	4.9	8.9	4	6.45	3.45	213.746	2.45	7.35	3.45	13.9951	13.05	0	0
			3	8	68	15.4	7.2	14.5	6.3	10.4	7.4	221.146	4.1	11.3	7.4	15.4449	13.05	0	0
			3	9	69	14.5	9.2	13.6	8.3	10.95	7.95	229.096	2.65	11.85	7.95	16.1815	13.05	0	0
			3	10	70	18.4	8.2	17.5	7.3	12.4	9.4	238.496	5.1	13.3	9.4	16.1266	13.05	0	0
			3	11	71	19.2	14.8	18.3	13.9	16.1	13.1	251.596	2.2	17	13.1	18.8997	13.05	0	0
			3	12	72	20.5	13.8	19.6	12.9	16.25	13.25	264.846	3.35	17.15	13.25	18.6087	13.05	0	0
			3	13	73	17	13.4	16.1	12.5	14.3	11.3	276.146	1.8	15.2	11.3	18.127	13.05	0	0
			3	14	74	17.2	9.7	16.3	8.8	12.55	9.55	285.696	3.75	13.45	9.55	16.6313	13.05	0	0
			3	15	75	14.7	7.2	13.8	6.3	10.05	7.05	292.746	3.75	10.95	7.05	15.3813	13.05	0	0
			3	16	76	18.5	10.5	17.6	9.6	13.6	10.6	303.346	4	14.5	10.6	17.0768	13.05	0	0
			3	17	77	19.7	11.8	18.8	10.9	14.85	11.85	315.196	3.95	15.75	11.85	17.7177	13.05	0	0
			3	18	78	12.6	9.4	11.7	8.5	10.1	7.1	322.296	1.6	11	7.1	16.0907	13.05	0	0
			3	19	79	9.8	6.3	8.9	5.4	7.15	4.15	326.446	1.75	8.05	4.15	14.568	13.05	0	0
			3	20	80	9.2	7.6	8.3	6.7	7.5	4.5	330.946	0.8	8.4	4.5	15.0454	13.05	0	0
			3	21	81	12.3	6.8	11.4	5.9	8.65	5.65	336.596	2.75	9.55	5.65	14.9996	13.05	0	0
			3	22	82	10.7	7.6	9.8	6.7	8.25	5.25	341.846	1.55	9.15	5.25	15.1816	13.05	0	0
			3	23	83	13.9	8.5	13	7.6	10.3	7.3	349.146	2.7	11.2	7.3	15.8406	13.05	0	0
			3	24	84	17.3	8.1	16.4	7.2	11.8	8.8	357.946	4.6	12.7	8.8	15.9858	13.05	0	0
			3	25	85	19.3	13.5	18.4	12.6	15.5	12.5	370.446	2.9	16.4	12.5	18.3769	13.05	0	0
			3	26	86	18.2	10	17.3	9.1	13.2	10.2	380.646	4.1	14.1	10.2	16.8449	13.05	0	0
			3	27	87	18.3	8.8	17.4	7.9	12.65	9.65	390.296	4.75	13.55	9.65	16.363	13.05	0	0
			3	28	88	14.2	8	13.3	7.1	10.2	7.2	397.496	3.1	11.1	7.2	15.6632	13.05	0	0
			3	29	89	18.8	9.2	17.9	8.3	13.1	10.1	407.596	4.8	14	10.1	16.5721	13.05	0	0
			3	30	90	21.9	13.1	21	12.2	16.6	13.6	421.196	4.4	17.5	13.6	18.4494	13.05	0	0
			3	31	91	13.9	9.4	13	8.5	10.75	7.75	428.946	2.25	11.65	7.75	16.2088	13.05	0	0
			4	1	92	15	9.3	14.1	8.4	11.25	8.25	437.196	2.85	12.15	8.25	16.2678	13.05	0	0
			4	2	93	12.5	8.8	11.6	7.9	9.75	6.75	443.946	1.85	10.65	6.75	15.8361	13.05	0	0
			4	3	94	12.5	6.8	11.6	5.9	8.75	5.75	449.696	2.85	9.65	5.75	15.0178	13.05	0	0
			4	4	95	16.3	9.3	15.4	8.4	11.9	8.9	458.596	3.5	12.8	8.9	16.3859	13.05	0	0
			4	5	96	16.2	10.1	15.3	9.2	12.25	9.25	467.846	3.05	13.15	9.25	16.7042	13.05	0	0
			4	6	97	19.2	11.6	18.3	10.7	14.5	11.5	479.346	3.8	15.4	11.5	17.5904	13.05	0	0
			4	7	98	16.9	11.2	16	10.3	13.15	10.15	489.496	2.85	14.05	10.15	17.2178	13.05	0	0
			4	8	99	20.7	10.5	19.8	9.6	14.7	11.7	501.196	5.1	15.6	11.7	17.2766	13.05	0	0
			4	9	100	20.7	12.7	19.8	11.8	15.8	12.8	513.996	4	16.7	12.8	18.1768	13.05	0	0
			4	10	101	23.3	13.4	22.4	12.5	17.45	14.45	528.446	4.95	18.35	14.45	18.6994	13.05	0	0
			4	11	102	23.5	19.2	22.6	18.3	20.45	17.45	545.896	2.15	21.35	17.45	21.0906	13.05	0	0
			4	12	103	21.7	17.7	20.8	16.8	18.8	15.8	561.696	2	19.7	15.8	20.3134	13.05	0	0
			4	13	104	25.3	15.3	24.4	14.4	19.4	16.4	578.096	5	20.3	16.4	19.6585	13.05	0	0
			4	14	105	20	14.2	19.1	13.3	16.2	13.2	591.296	2.9	17.1	13.2	18.7269	13.05	0	0
			4	15	106	16.2	12.2	15.3	11.3	13.3	10.3	601.596	2	14.2	10.3	17.5634	13.05	0	0
			4	16	107	16.3	11.3	15.4	10.4	12.9	9.9	611.496	2.5	13.8	9.9	17.2042	13.05	0	0
			4	17	108	17.1	11.1	16.2	10.2	13.2	10.2	621.696	3	14.1	10.2	17.1951	13.05	0	0
			4	18	109	17.7	13	16.8	12.1	14.45	11.45	633.146	2.35	15.35	11.45	18.027	13.05	0	0
			4	19	110	17.4	13.9	16.5	13	14.75	11.75	644.896	1.75	15.65	11.75	18.368	13.05	0	0
			4	20	111	19.7	12.8	18.8	11.9	15.35	12.35	657.246	3.45	16.25	12.35	18.1268	13.05	0	0
			4	21	112	19.3	12.4	18.4	11.5	14.95	11.95	669.196	3.45	15.85	11.95	17.9268	13.05	0	0
			4	22	113	20	12.4	19.1	11.5	15.3	12.3	681.496	3.8	16.2	12.3	17.9904	13.05	0	0
			4	23	114	22.2	16.9	21.3	16	18.65	15.65	697.146	2.65	19.55	15.65	20.0315	13.05	0	0
			4	24	115	21.5	15.6	20.6	14.7	17.65	14.65	711.796	2.95	18.55	14.65	19.436	13.05	0	0
			4	25	116	25.3	16.3	24.4	15.4	19.9	16.9	728.696	4.5	20.8	16.9	20.0676	13.05	0	0
			4	26	117	19.9	14.7	19	13.8	16.4	13.4	742.096	2.6	17.3	13.4	18.9224	13.05	0	0
			4	27	118	21.6	13.2	20.7	12.3	16.5	13.5	755.596	4.2	17.4	13.5	18.4631	13.05	0	0
			4	28	119	23.1	13.9	22.2	13	17.6	14.6	770.196	4.6	18.5	14.6	18.8858	13.05	0	0
			4	29	120	18.2	11.8	17.3	10.9	14.1	11.1	781.296	3.2	15	11.1	17.5814	13.05	0	0
			4	30	121	19.8	13.4	18.9	12.5	15.7	12.7	793.996	3.2	16.6	12.7	18.3814	13.05	0	0
			5	1	122	17	12.6	16.1	11.7	13.9	10.9	804.896	2.2	14.8	10.9	17.7997	13.05	0	0
			5	2	123	21.3	12.9	20.4	12	16.2	13.2	818.096	4.2	17.1	13.2	18.3131	13.05	0	0
			5	3	124	19.3	11.1	18.4	10.2	14.3	11.3	829.396	4.1	15.2	11.3	17.3949	13.05	0	0
			5	4	125	20	12.1	19.1	11.2	15.15	12.15	841.546	3.95	16.05	12.15	17.8677	13.05	0	0
			5	5	126	25.2	14.1	24.3	13.2	18.75	15.75	857.296	5.55	19.65	15.75	19.1584	13.05	0	0
			5	6	127	26.7	17.4	25.8	16.5	21.15	18.15	875.446	4.65	22.05	18.15	20.6449	13.05	0	0
			5	7	128	23.9	16.3	23	15.4	19.2	16.2	891.646	3.8	20.1	16.2	19.9404	13.05	0	0
			5	8	129	24.2	15	23.3	14.1	18.7	15.7	907.346	4.6	19.6	15.7	19.4358	13.05	0	0
			5	9	130	23.1	16.5	22.2	15.6	18.9	15.9	923.246	3.3	19.8	15.9	19.9496	13.05	0	0
			5	10	131	23.1	14.2	22.2	13.3	17.75	14.75	937.996	4.45	18.65	14.75	19.0085	13.05	0	0
			5	11	132	22.8	17.9	21.9	17	19.45	16.45	954.446	2.45	20.35	16.45	20.4951	13.05	0	0
			5	12	133	24.1	17.6	23.2	16.7	19.95	16.95	971.396	3.25	20.85	16.95	20.4905	13.05	0	0
			5	13	134	20.3	14.8	19.4	13.9	16.65	13.65	985.046	2.75	17.55	13.65	18.9996	13.05	0	0
			5	14	135	18.9	15.4	18	14.5	16.25	13.25	998.296	1.75	17.15	13.25	19.118	13.05	0	0
			5	15	136	18.4	14.9	17.5	14	15.75	12.75	1011.05	1.75	16.65	12.75	18.868	13.05	0	0
			5	16	137	22.9	14.2	22	13.3	17.65	14.65	1025.7	4.35	18.55	14.65	18.9904	13.05	0	0
			5	17	138	22.4	16	21.5	15.1	18.3	15.3	1041	3.2	19.2	15.3	19.6814	13.05	0	0
			5	18	139	22.6	15.9	21.7	15	18.35	15.35	1056.35	3.35	19.25	15.35	19.6587	13.05	0	0
			5	19	140	23.9	17.3	23	16.4	19.7	16.7	1073.05	3.3	20.6	16.7	20.3496	13.05	0	0
			5	20	141	26.1	18.5	25.2	17.6	21.4	18.4	1091.45	3.8	22.3	18.4	21.0404	13.05	0	0
			5	21	142	21.2	15.8	20.3	14.9	17.6	14.6	1106.05	2.7	18.5	14.6	19.4906	13.05	0	0
			5	22	143	24	15.3	23.1	14.4	18.75	15.75	1121.8	4.35	19.65	15.75	19.5404	13.05	0	0
			5	23	144	25.7	18.1	24.8	17.2	21	18	1139.8	3.8	21.9	18	20.8404	13.05	0	0
			5	24	145	23.7	18.7	22.8	17.8	20.3	17.3	1157.1	2.5	21.2	17.3	20.9042	13.05	0	0
			5	25	146	24.6	18.5	23.7	17.6	20.65	17.65	1174.75	3.05	21.55	17.65	20.9042	13.05	0	0
			5	26	147	20.7	16.8	19.8	15.9	17.85	14.85	1189.6	1.95	18.75	14.85	19.8543	13.05	0	0
			5	27	148	24.4	16.2	23.5	15.3	19.4	16.4	1206	4.1	20.3	16.4	19.9449	13.05	0	0
			5	28	149	23	18.1	22.1	17.2	19.65	16.65	1222.65	2.45	20.55	16.65	20.5951	13.05	0	0
			5	29	150	23	18.7	22.1	17.8	19.95	16.95	1239.6	2.15	20.85	16.95	20.8406	13.05	0	0
			5	30	151	24.4	18.8	23.5	17.9	20.7	17.7	1257.3	2.8	21.6	17.7	21.0087	13.05	0	0
			5	31	152	25.2	17.9	24.3	17	20.65	17.65	1274.95	3.65	21.55	17.65	20.7132	13.05	0	0
			6	1	153	23.9	17.7	23	16.8	19.9	16.9	1291.85	3.1	20.8	16.9	20.5132	13.05	0	0
			6	2	154	24.4	18.5	23.5	17.6	20.55	17.55	1309.4	2.95	21.45	17.55	20.886	13.05	0	0
			6	3	155	25.1	18.5	24.2	17.6	20.9	17.9	1327.3	3.3	21.8	17.9	20.9496	13.05	0	0
			6	4	156	28.4	19.2	27.5	18.3	22.9	19.9	1347.2	4.6	23.8	19.9	21.5358	13.05	0	0
			6	5	157	23.9	18.1	23	17.2	20.1	17.1	1364.3	2.9	21	17.1	20.6769	13.05	0	0
			6	6	158	23	18.5	22.1	17.6	19.85	16.85	1381.15	2.25	20.75	16.85	20.7588	13.05	0	0
			6	7	159	24.8	18.7	23.9	17.8	20.85	17.85	1399	3.05	21.75	17.85	21.0042	13.05	0	0
			6	8	160	26.1	18.1	25.2	17.2	21.2	18.2	1417.2	4	22.1	18.2	20.8768	13.05	0	0
			6	9	161	26.6	17.2	25.7	16.3	21	18	1435.2	4.7	21.9	18	20.5539	13.05	0	0
			6	10	162	25.6	18.8	24.7	17.9	21.3	18.3	1453.5	3.4	22.2	18.3	21.1177	13.05	0	0
			6	11	163	25	18.4	24.1	17.5	20.8	17.8	1471.3	3.3	21.7	17.8	20.8996	13.05	0	0
			6	12	164	26.4	18.2	25.5	17.3	21.4	18.4	1489.7	4.1	22.3	18.4	20.9449	13.05	0	0
			6	13	165	23.2	19.8	22.3	18.9	20.6	17.6	1507.3	1.7	21.5	17.6	21.3089	13.05	0	0
			6	14	166	24.9	20	24	19.1	21.55	18.55	1525.85	2.45	22.45	18.55	21.5451	13.05	0	0
			6	15	167	24.4	20	23.5	19.1	21.3	18.3	1544.15	2.2	22.2	18.3	21.4997	13.05	0	0
			6	16	168	26	19.8	25.1	18.9	22	19	1563.15	3.1	22.9	19	21.5632	13.05	0	0
			6	17	169	26	20.8	25.1	19.9	22.5	19.5	1582.65	2.6	23.4	19.5	21.9724	13.05	0	0
			6	18	170	26.3	21.8	25.4	20.9	23.15	20.15	1602.8	2.25	24.05	20.15	22.4088	13.05	0	0
			6	19	171	28.9	21.9	28.3	21.3	24.8	21.5	1624.3	3.5	25.4	21.5	22.6859	13.05	0	0
			6	20	172	25.8	21.8	24.9	20.9	22.9	19.9	1644.2	2	23.8	19.9	22.3634	13.05	0	0
			6	21	173	25.5	20.8	24.6	19.9	22.25	19.25	1663.45	2.35	23.15	19.25	21.927	13.05	0	0
			6	22	174	28.6	20.4	28	19.8	23.9	20.6	1684.05	4.1	24.5	20.6	22.0449	13.05	0	0
			6	23	175	26.1	23.6	25.5	23	24.25	20.95	1705	1.25	24.85	20.95	23.1271	13.05	0	0
			6	24	176	25	23	24.4	22.4	23.4	20.1	1725.1	1	24	20.1	22.7817	13.05	0	0
			6	25	177	26.7	22.8	26.1	22.2	24.15	20.85	1745.95	1.95	24.75	20.85	22.8543	13.05	0	0
			6	26	178	26.8	23.9	26.2	23.3	24.75	21.45	1767.4	1.45	25.35	21.45	23.3135	13.05	0	0
			6	27	179	26.8	24.6	26.2	24	25.1	21.8	1789.2	1.1	25.7	21.8	23.5999	13.05	0	0
			6	28	180	27.1	24.8	26.5	24.2	25.35	22.05	1811.25	1.15	25.95	22.05	23.7089	13.05	0	0
			6	29	181	28	25.3	27.4	24.7	26.05	22.75	1834	1.35	26.65	22.75	23.9953	13.05	0	0
			6	30	182	29	25.6	28.4	25	26.7	23.4	1857.4	1.7	27.3	23.4	24.2089	13.05	0	0
			7	1	183	29.7	25.1	29.1	24.5	26.8	23.5	1880.9	2.3	27.4	23.5	24.0679	13.05	0	0
			7	2	184	31.4	23.3	30.8	22.7	26.75	23.1984	1904.09	4.05	27.35	23.45	23.1984	12.1341	0	0.713284
			7	3	185	32.6	25.7	32	25.1	28.55	24.5433	1928.64	3.45	29.15	25.25	24.5433	12.9488	0	0.24894
			7	4	186	31.9	25.5	31.3	24.9	28.1	24.3461	1952.98	3.2	28.7	24.8	24.3461	12.789	0	0.418346
			7	5	187	29.9	25.5	29.3	24.9	27.1	23.8	1976.78	2.2	27.7	23.8	24.2497	13.05	0	0
			7	6	188	31	26.7	30.4	26.1	28.25	24.7402	2001.52	2.15	28.85	24.95	24.7402	12.7373	0	0.56437
			7	7	189	30.5	27.2	29.9	26.6	28.25	24.8661	2026.39	1.65	28.85	24.95	24.8661	12.6191	0	0.771163
			7	8	190	33	26.6	32.4	26	29.2	24.9794	2051.37	3.2	29.8	25.9	24.9794	13.044	0	0.0625408
			7	9	191	29.3	25.8	28.7	25.2	26.95	23.65	2075.02	1.75	27.55	23.65	24.318	13.05	0	0
			7	10	192	30.7	25.2	30.1	24.6	27.35	23.9426	2098.96	2.75	27.95	24.05	23.9426	12.2092	0	0.841217
			7	11	193	29.2	23.7	28.6	23.1	25.85	22.55	2121.51	2.75	26.45	22.55	23.4496	13.05	0	0
			7	12	194	31.5	25.3	30.9	24.7	27.8	24.1786	2145.69	3.1	28.4	24.5	24.1786	12.6322	0	0.542325
			7	13	195	30.2	26.6	29.6	26	27.8	24.4799	2170.17	1.8	28.4	24.5	24.4799	12.1819	0	1.09491
			7	14	196	32.3	26.2	31.7	25.6	28.65	24.7247	2194.89	3.05	29.25	25.35	24.7247	12.9609	0	0.24845
			7	15	197	27.4	24.2	26.8	23.6	25.2	21.9	2216.79	1.6	25.8	21.9	23.4907	13.05	0	0
			7	16	198	29.5	24.1	28.9	23.5	26.2	22.9	2239.69	2.7	26.8	22.9	23.6406	13.05	0	0
			7	17	199	30	26	29.4	25.4	27.4	24.4634	2264.16	2	28	24.1	24.4634	13.05	0	0
			7	18	200	29	25.9	28.4	25.3	26.85	23.55	2287.71	1.55	27.45	23.55	24.3316	13.05	0	0
			7	19	201	29.5	24.7	28.9	24.1	26.5	23.2	2310.91	2.4	27.1	23.2	23.8861	13.05	0	0
			7	20	202	29.6	24.8	29	24.2	26.6	23.3	2334.21	2.4	27.2	23.3	23.9361	13.05	0	0
			7	21	203	29.9	25.1	29.3	24.5	26.9	23.6	2357.81	2.4	27.5	23.6	24.0861	13.05	0	0
			7	22	204	30.7	24.3	30.1	23.7	26.9	23.5006	2381.31	3.2	27.5	23.6	23.5006	11.9537	0	0.896666
			7	23	205	30.2	24.2	29.6	23.6	26.6	23.2845	2404.59	3	27.2	23.3	23.2845	11.3652	0	1.20359
			7	24	206	31.1	24.3	30.5	23.7	27.1	23.609	2428.2	3.4	27.7	23.8	23.609	12.2209	0	0.74296
			7	25	207	28.6	23.9	28	23.3	25.65	22.35	2450.55	2.35	26.25	22.35	23.477	13.05	0	0
			7	26	208	31.1	22.9	30.5	22.3	26.4	22.9266	2473.48	4.1	27	23.1	22.9266	11.8507	0	0.820823
			7	27	209	31.6	25.4	31	24.8	27.9	24.2453	2497.72	3.1	28.5	24.6	24.2453	12.6856	0	0.505073
			7	28	210	33	25.9	32.4	25.3	28.85	24.6814	2522.41	3.55	29.45	25.55	24.6814	13.0091	0	0.155556
			7	29	211	34.9	27.2	34.3	26.6	30.45	25.3536	2547.76	3.85	31.05	27.15	25.3536	12.9112	0	-0.276227
			7	30	212	30.5	25.9	29.9	25.3	27.6	24.2292	2571.99	2.3	28.2	24.3	24.2292	12.2586	0	0.898845
			7	31	213	30	26.2	29.4	25.6	27.5	24.5452	2596.53	1.9	28.1	24.2	24.5452	13.05	0	0
			8	1	214	31.6	26.5	31	25.9	28.45	24.7563	2621.29	2.55	29.05	25.15	24.7563	12.8761	0	0.381754
			8	2	215	30.1	26.3	29.5	25.7	27.6	24.2931	2645.58	1.9	28.2	24.3	24.2931	11.9255	0	1.24491
			8	3	216	31.1	26.7	30.5	26.1	28.3	24.7602	2670.34	2.2	28.9	25	24.7602	12.7728	0	0.523599
			8	4	217	31.8	27.6	31.2	27	29.1	25.2747	2695.62	2.1	29.7	25.8	25.2747	13.0295	0	0.143348
			8	5	218	31.3	28.7	30.7	28.1	29.4	25.6862	2721.3	1.3	30	26.1	25.6862	13.05	0	0
			8	6	219	31.8	28.7	31.2	28.1	29.65	25.7252	2747.03	1.55	30.25	26.35	25.7252	13.0306	0	-0.161998
			8	7	220	32.1	28.9	31.5	28.3	29.9	25.8156	2772.85	1.6	30.5	26.6	25.8156	12.9739	0	-0.317824
			8	8	221	31.7	29	31.1	28.4	29.75	25.8308	2798.68	1.35	30.35	26.45	25.8308	13.0061	0	-0.262255
			8	9	222	31.7	28.7	31.1	28.1	29.6	25.7183	2824.39	1.5	30.2	26.3	25.7183	13.0372	0	-0.133732
			8	10	223	32.4	28.9	31.8	28.3	30.05	25.8291	2850.22	1.75	30.65	26.75	25.8291	12.9314	0	-0.380547
			8	11	224	31.3	28.8	30.7	28.2	29.45	25.7268	2875.95	1.25	30.05	26.15	25.7268	13.049	0	-0.0400107
			8	12	225	31.9	27.6	31.3	27	29.15	25.286	2901.24	2.15	29.75	25.85	25.286	13.0361	0	0.116543
			8	13	226	31.6	27.9	31	27.3	29.15	25.3807	2926.62	1.85	29.75	25.85	25.3807	13.0338	0	0.13555
			8	14	227	32	28.7	31.4	28.1	29.75	25.7379	2952.35	1.65	30.35	26.45	25.7379	13.0142	0	-0.213745
			8	15	228	31.7	28.9	31.1	28.3	29.7	25.7941	2978.15	1.4	30.3	26.4	25.7941	13.019	0	-0.21596
			8	16	229	30.3	27.8	29.7	27.2	28.45	25.1053	3003.25	1.25	29.05	25.15	25.1053	12.6496	0	0.863313
			8	17	230	28.8	25.3	28.2	24.7	26.45	23.15	3026.4	1.75	27.05	23.15	24.068	13.05	0	0
			8	18	231	30.2	24.9	29.6	24.3	26.95	23.6334	3050.04	2.65	27.55	23.65	23.6334	11.6079	0	1.1798
			8	19	232	31.4	27.9	30.8	27.3	29.05	25.3568	3075.39	1.75	29.65	25.75	25.3568	13.0163	0	0.201358
			8	20	233	30.5	26.9	29.9	26.3	28.1	24.7198	3100.11	1.8	28.7	24.8	24.7198	12.5394	0	0.80701
			8	21	234	29.5	26.2	28.9	25.6	27.25	23.95	3124.06	1.65	27.85	23.95	24.4998	13.05	0	0
			8	22	235	31.2	25.4	30.6	24.8	27.7	24.1632	3148.23	2.9	28.3	24.4	24.1632	12.5358	0	0.626369
			8	23	236	32	26.3	31.4	25.7	28.55	24.7272	3172.95	2.85	29.15	25.25	24.7272	12.9268	0	0.302854
			8	24	237	28.6	24	28	23.4	25.7	22.4	3195.35	2.3	26.3	22.4	23.5179	13.05	0	0
			8	25	238	30.3	23.5	29.7	22.9	26.3	22.9731	3218.33	3.4	26.9	23	22.9731	11.2799	0	1.14756
			8	26	239	28.8	24.7	28.2	24.1	26.15	22.85	3241.18	2.05	26.75	22.85	23.8225	13.05	0	0
			8	27	240	28.6	23.2	28	22.6	25.3	22	3263.18	2.7	25.9	22	23.1906	13.05	0	0
			8	28	241	28.9	21.4	28.3	20.8	24.55	21.25	3284.43	3.75	25.15	21.25	22.4813	13.05	0	0
			8	29	242	30.7	20.7	30.1	20.1	25.1	21.7208	3306.15	5	25.7	21.8	21.7208	10.8536	0	1.03527
			8	30	243	32.7	25.5	32.1	24.9	28.5	24.4681	3330.62	3.6	29.1	25.2	24.4681	12.9412	0	0.25268
			8	31	244	28.1	24.3	27.5	23.7	25.6	22.3	3352.92	1.9	26.2	22.3	23.5952	13.05	0	0
			9	1	245	26.8	23.8	26.2	23.2	24.7	21.4	3374.32	1.5	25.3	21.4	23.2725	13.05	0	0
			9	2	246	25.5	22.3	24.9	21.7	23.3	20	3394.32	1.6	23.9	20	22.5407	13.05	0	0
			9	3	247	30.1	24.2	29.5	23.6	26.55	23.2445	3417.56	2.95	27.15	23.25	23.2445	11.1653	0	1.30968
			9	4	248	30	22.9	29.4	22.3	25.85	22.55	3440.11	3.55	26.45	22.55	22.55	10.145	0	1.5708
			9	5	249	28.1	24.1	27.5	23.5	25.5	22.2	3462.31	2	26.1	22.2	23.5134	13.05	0	0
			9	6	250	26.2	21.8	25.3	20.9	23.1	20.1	3482.41	2.2	24	20.1	22.3997	13.05	0	0
			9	7	251	26.6	21.6	25.7	20.7	23.2	20.2	3502.61	2.5	24.1	20.2	22.3542	13.05	0	0
			9	8	252	27.1	21.5	26.5	20.9	23.7	20.4	3523.01	2.8	24.3	20.4	22.3587	13.05	0	0
			9	9	253	28	21.4	27.4	20.8	24.1	20.8	3543.81	3.3	24.7	20.8	22.3996	13.05	0	0
			9	10	254	31	21.2	30.4	20.6	25.5	22.063	3565.87	4.9	26.1	22.2	22.063	11.2918	0	0.920523
			9	11	255	29.9	23.7	29.3	23.1	26.2	22.9	3588.77	3.1	26.8	22.9	23.5132	13.05	0	0
			9	12	256	27.2	23	26.6	22.4	24.5	21.2	3609.97	2.1	25.1	21.2	22.9815	13.05	0	0
			9	13	257	25.9	24	25.3	23.4	24.35	21.05	3631.02	0.95	24.95	21.05	23.2726	13.05	0	0
			9	14	258	31.7	24.4	31.1	23.8	27.45	23.793	3654.82	3.65	28.05	24.15	23.793	12.5205	0	0.563616
			9	15	259	30	26.4	29.4	25.8	27.6	24.3	3679.12	1.8	28.2	24.3	24.3	11.577	0	1.5708
			9	16	260	30.8	26.6	30.2	26	28.1	24.6488	3703.77	2.1	28.7	24.8	24.6488	12.6303	0	0.667529
			9	17	261	31	25	30.4	24.4	27.4	23.9237	3727.69	3	28	24.1	23.9237	12.3423	0	0.729728
			9	18	262	27.5	24.4	26.9	23.8	25.35	22.05	3749.74	1.55	25.95	22.05	23.5816	13.05	0	0
			9	19	263	25.6	22	24.7	21.1	22.9	19.9	3769.64	1.8	23.8	19.9	22.427	13.05	0	0
			9	20	264	27.4	21.2	26.8	20.6	23.7	20.4	3790.04	3.1	24.3	20.4	22.2632	13.05	0	0
			9	21	265	26.5	18.5	25.6	17.6	21.6	18.6	3808.64	4	22.5	18.6	21.0768	13.05	0	0
			9	22	266	26.4	18.5	25.5	17.6	21.55	18.55	3827.19	3.95	22.45	18.55	21.0677	13.05	0	0
			9	23	267	25.6	20	24.7	19.1	21.9	18.9	3846.09	2.8	22.8	18.9	21.6087	13.05	0	0
			9	24	268	22.6	19.8	21.7	18.9	20.3	17.3	3863.39	1.4	21.2	17.3	21.2544	13.05	0	0
			9	25	269	28	19.2	27.1	18.3	22.7	19.7	3883.09	4.4	23.6	19.7	21.4994	13.05	0	0
			9	26	270	26	20.7	25.1	19.8	22.45	19.45	3902.54	2.65	23.35	19.45	21.9315	13.05	0	0
			9	27	271	24.9	20.2	24	19.3	21.65	18.65	3921.19	2.35	22.55	18.65	21.627	13.05	0	0
			9	28	272	26.7	20.9	25.8	20	22.9	19.9	3941.09	2.9	23.8	19.9	22.0769	13.05	0	0
			9	29	273	26.2	20.8	25.3	19.9	22.6	19.6	3960.69	2.7	23.5	19.6	21.9906	13.05	0	0
			9	30	274	26.4	19.7	25.5	18.8	22.15	19.15	3979.84	3.35	23.05	19.15	21.5587	13.05	0	0
			10	1	275	27.2	20.4	26.3	19.5	22.9	19.9	3999.74	3.4	23.8	19.9	21.9177	13.05	0	0
			10	2	276	28.2	20.3	27.6	19.7	23.65	20.35	4020.09	3.95	24.25	20.35	21.9677	13.05	0	0
			10	3	277	28.3	24.1	27.7	23.5	25.6	22.3	4042.39	2.1	26.2	22.3	23.5315	13.05	0	0
			10	4	278	25.6	18.8	24.7	17.9	21.3	18.3	4060.69	3.4	22.2	18.3	21.1177	13.05	0	0
			10	5	279	19.9	17.7	19	16.8	17.9	14.9	4075.59	1.1	18.8	14.9	20.1499	13.05	0	0
			10	6	280	21.1	17.2	20.2	16.3	18.25	15.25	4090.84	1.95	19.15	15.25	20.0543	13.05	0	0
			10	7	281	19.5	16.5	18.6	15.6	17.1	14.1	4104.94	1.5	18	14.1	19.6225	13.05	0	0
			10	8	282	21.7	16.4	20.8	15.5	18.15	15.15	4120.09	2.65	19.05	15.15	19.7815	13.05	0	0
			10	9	283	21.2	16.7	20.3	15.8	18.05	15.05	4135.14	2.25	18.95	15.05	19.8588	13.05	0	0
			10	10	284	19.7	15.9	18.8	15	16.9	13.9	4149.04	1.9	17.8	13.9	19.3952	13.05	0	0
			10	11	285	18.5	16.1	17.6	15.2	16.4	13.4	4162.44	1.2	17.3	13.4	19.368	13.05	0	0
			10	12	286	20.4	14.8	19.5	13.9	16.7	13.7	4176.14	2.8	17.6	13.7	19.0087	13.05	0	0
			10	13	287	22.7	17.1	21.8	16.2	19	16	4192.14	2.8	19.9	16	20.1587	13.05	0	0
			10	14	288	23.1	16.6	22.2	15.7	18.95	15.95	4208.09	3.25	19.85	15.95	19.9905	13.05	0	0
			10	15	289	24.1	16.2	23.2	15.3	19.25	16.25	0	3.95	20.15	16.25	19.9177	13.05	0	0
			10	16	290	24.4	19.4	23.5	18.5	21	18	18	2.5	21.9	18	21.2542	13.05	0	0
			10	17	291	19.9	14.9	19	14	16.5	13.5	31.5	2.5	17.4	13.5	19.0042	13.05	0	0
			10	18	292	16.1	14.3	15.2	13.4	14.3	11.3	42.8	0.9	15.2	11.3	18.4135	13.05	0	0
			10	19	293	16.8	14.3	15.9	13.4	14.65	11.65	54.45	1.25	15.55	11.65	18.4771	13.05	0	0
			10	20	294	20.5	13.5	19.6	12.6	16.1	13.1	67.55	3.5	17	13.1	18.4859	13.05	0	0
			10	21	295	25.4	15.7	24.5	14.8	19.65	16.65	84.2	4.85	20.55	16.65	19.8312	13.05	0	0
			10	22	296	24.5	18.6	23.6	17.7	20.65	17.65	101.85	2.95	21.55	17.65	20.936	13.05	0	0
			10	23	297	19	16	18.1	15.1	16.6	13.6	115.45	1.5	17.5	13.6	19.3725	13.05	0	0
			10	24	298	17.5	13.9	16.6	13	14.8	11.8	127.25	1.8	15.7	11.8	18.377	13.05	0	0
			10	25	299	18.2	11.6	17.3	10.7	14	11	138.25	3.3	14.9	11	17.4996	13.05	0	0
			10	26	300	24.9	15	24	14.1	19.05	16.05	154.3	4.95	19.95	16.05	19.4994	13.05	0	0
			10	27	301	19.9	15.9	19	15	17	14	168.3	2	17.9	14	19.4134	13.05	0	0
			10	28	302	19.5	15.7	18.6	14.8	16.7	13.7	182	1.9	17.6	13.7	19.2952	13.05	0	0
			10	29	303	24.1	13.6	23.2	12.7	17.95	14.95	196.95	5.25	18.85	14.95	18.8539	13.05	0	0
			10	30	304	22.5	14.2	21.6	13.3	17.45	14.45	211.4	4.15	18.35	14.45	18.954	13.05	0	0
			10	31	305	21.6	15.5	20.7	14.6	17.65	14.65	226.05	3.05	18.55	14.65	19.4042	13.05	0	0
			11	1	306	20	15.3	19.1	14.4	16.75	13.75	239.8	2.35	17.65	13.75	19.177	13.05	0	0
			11	2	307	19.8	14.7	18.9	13.8	16.35	13.35	253.15	2.55	17.25	13.35	18.9133	13.05	0	0
			11	3	308	18.7	14.5	17.8	13.6	15.7	12.7	265.85	2.1	16.6	12.7	18.7315	13.05	0	0
			11	4	309	16	11.8	15.1	10.9	13	10	275.85	2.1	13.9	10	17.3815	13.05	0	0
			11	5	310	14.9	12	14	11.1	12.55	9.55	285.4	1.45	13.45	9.55	17.3635	13.05	0	0
			11	6	311	16.4	10.1	15.5	9.2	12.35	9.35	294.75	3.15	13.25	9.35	16.7223	13.05	0	0
			11	7	312	18.5	12.3	17.6	11.4	14.5	11.5	306.25	3.1	15.4	11.5	17.8132	13.05	0	0
			11	8	313	20.5	13.8	19.6	12.9	16.25	13.25	319.5	3.35	17.15	13.25	18.6087	13.05	0	0
			11	9	314	23.2	16.1	22.3	15.2	18.75	15.75	335.25	3.55	19.65	15.75	19.795	13.05	0	0
			11	10	315	25.1	15	24.2	14.1	19.15	16.15	351.4	5.05	20.05	16.15	19.5175	13.05	0	0
			11	11	316	25.2	18.6	24.3	17.7	21	18	369.4	3.3	21.9	18	20.9996	13.05	0	0
			11	12	317	25.1	20.2	24.2	19.3	21.75	18.75	388.15	2.45	22.65	18.75	21.6451	13.05	0	0
			11	13	318	21.7	13.5	20.8	12.6	16.7	13.7	401.85	4.1	17.6	13.7	18.5949	13.05	0	0
			11	14	319	16.7	13.4	15.8	12.5	14.15	11.15	413	1.65	15.05	11.15	18.0998	13.05	0	0
			11	15	320	16.5	11.8	15.6	10.9	13.25	10.25	423.25	2.35	14.15	10.25	17.427	13.05	0	0
			11	16	321	20.5	11.2	19.6	10.3	14.95	11.95	435.2	4.65	15.85	11.95	17.5449	13.05	0	0
			11	17	322	19.1	13	18.2	12.1	15.15	12.15	447.35	3.05	16.05	12.15	18.1542	13.05	0	0
			11	18	323	23.9	15.6	23	14.7	18.85	15.85	463.2	4.15	19.75	15.85	19.654	13.05	0	0
			11	19	324	23.7	15.6	22.8	14.7	18.75	15.75	478.95	4.05	19.65	15.75	19.6358	13.05	0	0
			11	20	325	18.6	14.7	17.7	13.8	15.75	12.75	491.7	1.95	16.65	12.75	18.8043	13.05	0	0
			11	21	326	21.3	13.7	20.4	12.8	16.6	13.6	505.3	3.8	17.5	13.6	18.6404	13.05	0	0
			11	22	327	19.2	14.8	18.3	13.9	16.1	13.1	518.4	2.2	17	13.1	18.8997	13.05	0	0
			11	23	328	16.3	13.6	15.4	12.7	14.05	11.05	529.45	1.35	14.95	11.05	18.1453	13.05	0	0
			11	24	329	16.6	12.8	15.7	11.9	13.8	10.8	540.25	1.9	14.7	10.8	17.8452	13.05	0	0
			11	25	330	21.7	12	20.8	11.1	15.95	12.95	553.2	4.85	16.85	12.95	17.9812	13.05	0	0
			11	26	331	18.3	13	17.4	12.1	14.75	11.75	564.95	2.65	15.65	11.75	18.0815	13.05	0	0
			11	27	332	20	10.8	19.1	9.9	14.5	11.5	576.45	4.6	15.4	11.5	17.3358	13.05	0	0
			11	28	333	24.8	18.5	23.9	17.6	20.75	17.75	594.2	3.15	21.65	17.75	20.9223	13.05	0	0
			11	29	334	21	9.1	20.1	8.2	14.15	11.15	605.35	5.95	15.05	11.15	16.7311	13.05	0	0
			11	30	335	9.6	4.9	8.7	4	6.35	3.35	608.7	2.35	7.25	3.35	13.977	13.05	0	0
			12	1	336	7.4	4.9	6.5	4	5.25	2.25	610.95	1.25	6.15	2.25	13.7771	13.05	0	0
			12	2	337	10.9	5.5	10	4.6	7.3	4.3	615.25	2.7	8.2	4.3	14.3406	13.05	0	0
			12	3	338	16.1	9	15.2	8.1	11.65	8.65	623.9	3.55	12.55	8.65	16.245	13.05	0	0
			12	4	339	11.5	7.2	10.6	6.3	8.45	5.45	629.35	2.15	9.35	5.45	15.0906	13.05	0	0
			12	5	340	7.7	5.5	6.8	4.6	5.7	2.7	632.05	1.1	6.6	2.7	14.0499	13.05	0	0
			12	6	341	13.6	5.6	12.7	4.7	8.7	5.7	637.75	4	9.6	5.7	14.6268	13.05	0	0
			12	7	342	14	7.2	13.1	6.3	9.7	6.7	644.45	3.4	10.6	6.7	15.3177	13.05	0	0
			12	8	343	15.5	8.1	14.6	7.2	10.9	7.9	652.35	3.7	11.8	7.9	15.8223	13.05	0	0
			12	9	344	15.8	10.9	14.9	10	12.45	9.45	661.8	2.45	13.35	9.45	16.9951	13.05	0	0
			12	10	345	15.1	10.8	14.2	9.9	12.05	9.05	670.85	2.15	12.95	9.05	16.8906	13.05	0	0
			12	11	346	11.7	7.7	10.8	6.8	8.8	5.8	676.65	2	9.7	5.8	15.3134	13.05	0	0
			12	12	347	12.2	5.8	11.3	4.9	8.1	5.1	681.75	3.2	9	5.1	14.5814	13.05	0	0
			12	13	348	13.3	8.1	12.4	7.2	9.8	6.8	688.55	2.6	10.7	6.8	15.6224	13.05	0	0
			12	14	349	8.2	4	7.3	3.1	5.2	2.2	690.75	2.1	6.1	2.2	13.4815	13.05	0	0
			12	15	350	11.7	5.4	10.8	4.5	7.65	4.65	695.4	3.15	8.55	4.65	14.3723	13.05	0	0
			12	16	351	11.5	5.2	10.6	4.3	7.45	4.45	699.85	3.15	8.35	4.45	14.2723	13.05	0	0
			12	17	352	6.5	1.3	5.6	0.4	3	0.827606	700.678	2.6	3.9	0.827606	12.2224	13.05	0	0
			12	18	353	5.4	0.5	4.5	-0.4	2.05	0.364257	701.042	2.45	2.95	0.364257	11.7951	13.2314	0.398195	0
			12	19	354	11	3.5	10.1	2.6	6.35	3.38942	704.431	3.75	7.25	3.38942	13.5313	14.8852	-1.10471	0
			12	20	355	14.5	6.3	13.6	5.4	9.5	6.5	710.931	4.1	10.4	6.5	14.9949	13.05	0	0
			12	21	356	14.8	8.6	13.9	7.7	10.8	7.8	718.731	3.1	11.7	7.8	15.9632	13.05	0	0
			12	22	357	8.8	1.4	7.9	0.5	4.2	1.84025	720.572	3.7	5.1	1.84025	12.4723	13.2398	-0.330297	0
			12	23	358	4.4	0.6	3.5	-0.3	1.6	0.0780339	720.65	1.9	2.5	0.0780339	11.7452	13.6151	0.828387	0
			12	24	359	6.5	2.6	5.6	1.7	3.65	0.980518	721.63	1.95	4.55	0.980518	12.7543	13.1558	-0.339837	0
			12	25	360	9.2	5.8	8.3	4.9	6.6	3.6	725.23	1.7	7.5	3.6	14.3089	13.05	0	0
			12	26	361	8.9	6.6	8	5.7	6.85	3.85	729.08	1.15	7.75	3.85	14.6089	13.05	0	0
			12	27	362	8.5	7.1	7.6	6.2	6.9	3.9	732.98	0.7	7.8	3.9	14.7772	13.05	0	0
			12	28	363	9.1	6.8	8.2	5.9	7.05	4.05	737.03	1.15	7.95	4.05	14.7089	13.05	0	0
			12	29	364	9	6.3	8.1	5.4	6.75	3.75	740.78	1.35	7.65	3.75	14.4953	13.05	0	0
			12	30	365	9.7	6.5	8.8	5.6	7.2	4.2	744.98	1.6	8.1	4.2	14.6407	13.05	0	0
			12	31	366	9.9	6.9	9	6	7.5	4.5	749.48	1.5	8.4	4.5	14.8225	13.05	0	0

## Sheet: Reference
	References
	70. Spencer, J.L., Miller, J.R., 2002. Lifetime ovipositional patterns of mated and virgin onion flies, Delia antiqua (Diptera: Anthomyiidae). Journal of Insect Physiology 48, 171-180.
	71. Ning, S., Zhang, W., Sun, Y., Feng, J., 2017. Development of insect life tables: comparison of two demographic methods of Delia antiqua (Diptera: Anthomyiidae) on different hosts. Scientific Reports 7, 4821. DOI:10.1038/s41598-017-05041-5.
	72. Snyder, R.L., 2002. DegDay.xls, Version 1.01. University of California, Department of Land, Air and Water Resources, Atmospheric Science, Davis, California, USA. http://biomet.ucdavis.edu/DegreeDays/DegDay.htm. (Revised April 10, 2005)
