# Supplementary material for: A New Perspective to Understand the Late Season Abundance of Delia antiqua (Diptera: Anthomyiidae): A Modeling Approach for the Hot Summer Effect
Source: Insects. 2023 Oct 16;14(10):816. doi: 10.3390/insects14100816 (PMC10607472; doi:10.3390/insects14100816)
Supplement: Supplementary file 1 [file insects-14-00816-s001.zip › Supplementary File S2.xlsx]

## Sheet: Introduction
	Supp. II. Termination model of summer diapause for Delia antiqua (Diptera: Anthomyiidae).
	Sheet Name	Description			Model	Parameter	Estimated value
	DD1	Weather data and calculation of degree days			Model for the summer-diapause termination
		Simple method			SDT development rate model	ρ	0.16978
		Sine wave with horizontal cutoff				Tm	22.138
	DD2	Process function and driving variable				ΔT	5.67016
		Average Temperature			Distribution Model of SDT time	α	1.1546
		3 d Moving average temperature				β	1.71717
		Summer-diapause termination (SDT) rate model
		Development model of normal pupae			Stage transition of normal pupae
					Development model of normal pupae	ρ	0.151932
	PST	Stage transition of normal pupae				Tm	37.8892
		Completion rate of SDT development				ΔT	6.573
		No. normal pupae			Distribution model of development time	α	1.12115
		Accumulated pupal development rate				β	3.15502
		Total adults emerged from normal pupae (daily adults)
	MMD	Model otputs

## Sheet: MMD
					Output
Month	Day	Julian date	3d Moving temperature		Daily emerged adults	Acumulated emergence			Julian date	Observed Jinju in 1987
1	1	1							1
1	2	2							2
1	3	3							3
1	4	4							4
1	5	5							5
1	6	6							6
1	7	7							7
1	8	8							8
1	9	9							9
1	10	10	3.075						10
1	11	11	0.925						11
1	12	12	0.075						12
1	13	13	-1.425						13
1	14	14	-2.775						14
1	15	15	-0.875						15
1	16	16	1.675						16
1	17	17	2.425						17
1	18	18	1.45						18
1	19	19	0.3						19
1	20	20	0.275						20
1	21	21	0.375						21
1	22	22	1.275						22
1	23	23	3.55						23
1	24	24	2.775						24
1	25	25	-0.125						25
1	26	26	-0.525						26
1	27	27	0.55						27
1	28	28	1.95						28
1	29	29	2.95						29
1	30	30	3.6						30
1	31	31	1.825						31
2	1	32	-0.7						32
2	2	33	-1						33
2	3	34	-0.675						34
2	4	35	-0.525						35
2	5	36	0.875						36
2	6	37	2.55						37
2	7	38	4						38
2	8	39	4.675						39
2	9	40	5.75						40
2	10	41	8.65						41
2	11	42	12.4						42
2	12	43	11.775						43
2	13	44	7.675						44
2	14	45	5.925						45
2	15	46	5.175						46
2	16	47	4.525						47
2	17	48	3.75						48
2	18	49	5.375						49
2	19	50	7						50
2	20	51	6.825						51
2	21	52	6.725						52
2	22	53	6.125						53
2	23	54	5.6						54
2	24	55	5.075						55
2	25	56	2.6						56
2	26	57	-0.525						57
2	27	58	-1.2						58
2	28	59	0.15						59
2	29	60	1.05						60
3	1	61	0.8						61
3	2	62	1.1						62
3	3	63	3.075						63
3	4	64	5.55						64
3	5	65	8.125						65
3	6	66	7.725						66
3	7	67	4.725						67
3	8	68	4.675						68
3	9	69	6.95						69
3	10	70	6.975						70
3	11	71	6.775						71
3	12	72	8.125						72
3	13	73	10.5						73
3	14	74	10.95						74
3	15	75	7.475						75	17.2
3	16	76	5.75						76
3	17	77	7.075						77
3	18	78	9.725						78
3	19	79	9.25						79
3	20	80	8.8						80
3	21	81	10.525						81
3	22	82	10.925						82
3	23	83	10.55						83
3	24	84	9.675						84
3	25	85	5.7						85	22
3	26	86	2.55						86
3	27	87	3.325						87
3	28	88	4.75						88
3	29	89	7.75						89
3	30	90	9.55						90
3	31	91	9.275						91
4	1	92	7.925						92
4	2	93	8.225						93
4	3	94	9.45						94
4	4	95	10.525						95
4	5	96	12.875						96	186
4	6	97	12.775						97
4	7	98	14.9						98
4	8	99	18.1						99
4	9	100	16.875						100
4	10	101	16.575						101
4	11	102	15.4						102
4	12	103	11.6						103
4	13	104	8.775						104
4	14	105	8.05						105
4	15	106	9.575						106	251
4	16	107	10.975						107
4	17	108	12.625						108
4	18	109	14.525						109
4	19	110	15.175						110
4	20	111	15.975						111
4	21	112	16.175						112
4	22	113	14.55						113
4	23	114	15.125						114
4	24	115	16.4						115
4	25	116	14.575						116	190
4	26	117	11.7						117
4	27	118	11.625						118
4	28	119	14.5						119
4	29	120	15.45						120
4	30	121	12.675						121
5	1	122	15.725						122
5	2	123	18.425						123
5	3	124	15.85						124
5	4	125	14.475						125
5	5	126	14.175						126	122.1
5	6	127	15.35						127
5	7	128	16.175						128
5	8	129	17.425						129
5	9	130	17.65						130
5	10	131	17.325						131
5	11	132	17.45						132
5	12	133	19.95						133
5	13	134	20.35						134
5	14	135	17.925						135
5	15	136	17.3						136	41.6
5	16	137	16.65						137
5	17	138	16.475						138
5	18	139	15.925						139
5	19	140	15.6						140
5	20	141	18.55						141
5	21	142	22.225						142
5	22	143	21.55						143
5	23	144	21.425						144
5	24	145	20.625						145
5	25	146	19.675						146	63.3
5	26	147	21.1						147
5	27	148	21.125						148
5	28	149	20.05						149
5	29	150	18.475						150
5	30	151	19.4						151
5	31	152	21.05						152
6	1	153	21.175						153
6	2	154	21.35						154
6	3	155	22.7						155
6	4	156	23.75						156	108.7
6	5	157	24.325						157
6	6	158	24.925						158
6	7	159	24.075						159
6	8	160	20.375						160
6	9	161	19.025						161
6	10	162	21.65						162
6	11	163	22.675						163
6	12	164	21.375						164
6	13	165	21.025						165
6	14	166	22.125						166
6	15	167	22.125						167	11.1
6	16	168	21.75						168
6	17	169	22.4						169
6	18	170	22.25						170
6	19	171	20.3						171
6	20	172	20.675						172
6	21	173	22.325						173
6	22	174	22.35						174
6	23	175	22.55						175
6	24	176	22.775						176
6	25	177	23.4						177	3.5
6	26	178	24.025						178
6	27	179	24.525						179
6	28	180	24.1						180
6	29	181	23.5						181
6	30	182	23.85						182
7	1	183	23.95						183
7	2	184	23.45						184
7	3	185	24.35						185
7	4	186	24.525						186
7	5	187	24.2						187
7	6	188	25.375						188	0
7	7	189	26.45						189
7	8	190	26.775						190
7	9	191	26.575						191
7	10	192	26.425						192
7	11	193	25.75						193
7	12	194	24.725						194
7	13	195	22.5						195	0
7	14	196	23.1						196
7	15	197	24.65						197
7	16	198	25						198
7	17	199	25.375						199
7	18	200	24.975						200
7	19	201	25.575						201
7	20	202	26.575						202	0
7	21	203	26.525						203
7	22	204	26.575						204
7	23	205	25.7						205
7	24	206	23.6						206
7	25	207	22.825						207
7	26	208	24.225						208
7	27	209	26.5						209	0
7	28	210	27.225						210
7	29	211	27						211
7	30	212	27.25						212
7	31	213	27.45						213
8	1	214	26.875						214
8	2	215	25.25						215
8	3	216	24.925						216	0
8	4	217	26.375						217
8	5	218	27.5						218
8	6	219	28.025						219
8	7	220	26.175						220
8	8	221	24.575						221
8	9	222	25.125						222
8	10	223	25.45						223	0
8	11	224	24.4						224
8	12	225	24.325						225
8	13	226	25.45						226
8	14	227	25.775						227
8	15	228	26.35						228
8	16	229	26.775						229
8	17	230	25.975						230	0
8	18	231	25.7						231
8	19	232	26.15						232
8	20	233	26.3						233
8	21	234	26.6						234
8	22	235	26.45						235
8	23	236	25.7						236
8	24	237	24.725						237
8	25	238	25.325						238
8	26	239	26.45						239	0.4
8	27	240	26.1						240
8	28	241	26.2						241
8	29	242	26.975						242
8	30	243	26.5						243
8	31	244	25.275						244
9	1	245	24.375		0	0			245
9	2	246	23.95		0	0			246
9	3	247	23.325		0	0			247
9	4	248	21.575		0.00676582	0.00676582			248
9	5	249	21.2		0.105645	0.112411			249	14.6
9	6	250	22.875		0.677686	0.790096			250
9	7	251	23.675		1.8226	2.6127			251
9	8	252	23		3.20225	5.81495			252
9	9	253	22.225		4.78528	10.6002			253
9	10	254	21.9		6.65571	17.2559			254
9	11	255	22.075		9.10752	26.3635			255
9	12	256	21.275		9.26323	35.6267			256
9	13	257	21.2		13.2041	48.8307			257
9	14	258	22.825		18.0699	66.9007			258
9	15	259	23.925		23.6545	90.5552			259	87.4
9	16	260	22.825		21.4764	112.032			260
9	17	261	20.625		21.3415	133.373			261
9	18	262	19.625		22.3042	155.677			262
9	19	263	19.525		26.0489	181.726			263
9	20	264	20.675		35.317	217.043			264
9	21	265	21.925		43.3131	260.356			265
9	22	266	22.125		48.6466	309.003			266
9	23	267	21.6		50.7396	359.742			267
9	24	268	19.775		41.7406	401.483			268	220
9	25	269	20.125		62.4779	463.961			269
9	26	270	18.5		32.9894	496.95			270
9	27	271	15.375		35.6393	532.59			271
9	28	272	16.025		38.9932	571.583			272
9	29	273	16.425		39.2111	610.794			273
9	30	274	17.4		47.0956	657.889			274
10	1	275	18		42.6097	700.499			275
10	2	276	17.825		42.2212	742.72			276
10	3	277	19.175		49.4576	792.178			277
10	4	278	19.9		40.8321	833.01			278
10	5	279	18.625		30.7809	863.791			279	182
10	6	280	19.25		35.1256	898.916			280
10	7	281	21.45		32.0837	931			281
10	8	282	21		19.7442	950.744			282
10	9	283	20.425		16.662	967.406			283
10	10	284	20.1		10.0964	977.503			284
10	11	285	20.55		9.08454	986.587			285
10	12	286	20.05		4.25087	990.838			286
10	13	287	17.7		2.78398	993.622			287
10	14	288	18.075		2.29301	995.915			288
10	15	289	19.5		1.66295	997.578			289	145.4
10	16	290	19.7		0.959719	998.538			290
10	17	291	19.075		0.578057	999.116			291
10	18	292	17.9		0.30956	999.425			292
10	19	293	15		0.145254	999.571			293
10	20	294	11.825		0.0731997	999.644			294
10	21	295	11.025		0.0312266	999.675			295
10	22	296	11.775		0.0115862	999.687			296
10	23	297	11.325		0.00163576	999.688			297
10	24	298	12.775		0.000275145	999.689			298	27.7
10	25	299	14.3		1.32541e-05	999.689			299
10	26	300	14.725		1.13162e-06	999.689			300
10	27	301	15.275		5.9472e-08	999.689			301
10	28	302	14.725		3.19634e-09	999.689			302
10	29	303	15.725		1.68567e-10	999.689			303
10	30	304	17.85		1.21945e-11	999.689			304
10	31	305	16.95		6.04645e-13	999.689			305
11	1	306	14.425		1.88219e-14	999.689			306
11	2	307	15.3		0	999.689			307
11	3	308	15.275		0	999.689			308
11	4	309	12.375		0	999.689			309	4
11	5	310	9.15		0	999.689			310
11	6	311	7.15		0	999.689			311
11	7	312	7.5		0	999.689			312
11	8	313	8		0	999.689			313
11	9	314	8.425		0	999.689			314
11	10	315	10.625		0	999.689			315
11	11	316	13.6		0	999.689			316
11	12	317	14.2		0	999.689			317
11	13	318	13		0	999.689			318
11	14	319	12.375		0	999.689			319	0
11	15	320	11		0	999.689			320
11	16	321	9.575		0	999.689			321
11	17	322	9.5		0	999.689			322
11	18	323	9.9		0	999.689			323
11	19	324	8.875		0	999.689			324
11	20	325	7.575		0	999.689			325	0
11	21	326	8.425		0	999.689			326
11	22	327	10		0	999.689			327
11	23	328	11.8		0	999.689			328
11	24	329	11.275		0	999.689			329
11	25	330	9.225		0	999.689			330
11	26	331	9.575		0	999.689			331
11	27	332	10.175		0	999.689			332
11	28	333	8		0	999.689			333
11	29	334	4.625		0	999.689			334
11	30	335	2.125		0	999.689			335
12	1	336	0.125		0	999.689			336
12	2	337	-0.05		0	999.689			337
12	3	338	2.125		0	999.689			338
12	4	339	3.55		0				339
12	5	340	2.1		0				340
12	6	341	2.025		0				341
12	7	342	2.975		0				342
12	8	343	3.025		0				343
12	9	344	4.275		0				344
12	10	345	4.975		0				345
12	11	346	2.85		0				346
12	12	347	1.075		0				347
12	13	348	1.225		0				348
12	14	349	1.475						349
12	15	350	2.2						350
12	16	351	3.275						351
12	17	352	3.95						352
12	18	353	3.925						353
12	19	354	3.725						354
12	20	355	3.85						355
12	21	356	3.875						356
12	22	357	3.65						357
12	23	358	3.525						358
12	24	359	4.025						359
12	25	360	7.05						360
12	26	361	8.4						361
12	27	362	7.125						362
12	28	363	8.075						363
12	29	364	9.25						364
12	30	365	6.225						365
12	31	366	1.4

## Sheet: PST
					No. Pupae in Cohort			Parmeters: Distribution Model of SDT	α	1.1546		Parmeters: Distribution Model of pupal dev.	α	1.12115
					1000				β	1.71717			β	3.15502
Month	Day	Julian date	SDT rate	Completion rate of SDT development	No. normal pupae	Accumulated pupal development rate	Total Adults emerged
1	1	1				0
1	2	2				0.0131344
1	3	3				0.0280612
1	4	4				0.0379529
1	5	5				0.0527894
1	6	6				0.0656062
1	7	7				0.0749013
1	8	8				0.0865904
1	9	9				0.100467
1	10	10				0.109762
1	11	11				0.117914
1	12	12				0.125427
1	13	13				0.131006
1	14	14				0.136343
1	15	15				0.145353
1	16	16				0.155493
1	17	17				0.166348
1	18	18				0.174298
1	19	19				0.18245
1	20	20				0.19035
1	21	21				0.198709
1	22	22				0.208601
1	23	23				0.223258
1	24	24				0.23141
1	25	25				0.238554
1	26	26				0.245926
1	27	27				0.25528
1	28	28				0.265739
1	29	29				0.277719
1	30	30				0.289998
1	31	31				0.297702
2	1	32				0.304241
2	2	33				0.311385
2	3	34				0.318484
2	4	35				0.325903
2	5	36				0.335981
2	6	37				0.347245
2	7	38				0.361638
2	8	39				0.374934
2	9	40				0.393586
2	10	41				0.420146
2	11	42				0.46425
2	12	43				0.487202
2	13	44				0.504354
2	14	45				0.519463
2	15	46				0.533768
2	16	47				0.546664
2	17	48				0.558497
2	18	49				0.577601
2	19	50				0.595169
2	20	51				0.61349
2	21	52				0.630641
2	22	53				0.6465
2	23	54				0.661609
2	24	55				0.67557
2	25	56				0.683773
2	26	57				0.69019
2	27	58				0.697112
2	28	59				0.706122
2	29	60				0.7148
3	1	61				0.723264
3	2	62				0.732617
3	3	63				0.746409
3	4	64				0.763561
3	5	65				0.789062
3	6	66				0.804635
3	7	67				0.817065
3	8	68				0.832451
3	9	69				0.853963
3	10	70				0.869443
3	11	71				0.88996
3	12	72				0.911345
3	13	73				0.946884
3	14	74				0.970659
3	15	75				0.986423
3	16	76				1.00219
3	17	77				1.02382
3	18	78				1.05329
3	19	79				1.07262
3	20	80				1.09918
3	21	81				1.12815
3	22	82				1.15728
3	23	83				1.18384
3	24	84				1.20761
3	25	85				1.21781
3	26	86				1.22894
3	27	87				1.24129
3	28	88				1.25706
3	29	89				1.28241
3	30	90				1.30661
3	31	91				1.33038
4	1	92				1.34795
4	2	93				1.37345
4	3	94				1.39695
4	4	95				1.4296
4	5	96				1.46978
4	6	97				1.5017
4	7	98				1.56483
4	8	99				1.62861
4	9	100				1.67749
4	10	101				1.73748
4	11	102				1.77527
4	12	103				1.80122
4	13	104				1.8209
4	14	105				1.8428
4	15	106				1.87094
4	16	107				1.90126
4	17	108				1.94211
4	18	109				1.98842
4	19	110				2.03549
4	20	111				2.09041
4	21	112				2.13954
4	22	113				2.17819
4	23	114				2.23369
4	24	115				2.28469
4	25	116				2.32207
4	26	117				2.34894
4	27	118				2.3857
4	28	119				2.4367
4	29	120				2.48202
4	30	121				2.50952
5	1	122				2.59369
5	2	123				2.64388
5	3	124				2.69408
5	4	125				2.73125
5	5	126				2.77832
5	6	127				2.82641
5	7	128				2.88249
5	8	129				2.94499
5	9	130				3.00375
5	10	131				3.06222
5	11	132				3.12251
5	12	133				3.21718
5	13	134				3.28259
5	14	135				3.34196
5	15	136				3.39952
5	16	137				3.45135
5	17	138				3.50685
5	18	139				3.55291
5	19	140				3.60473
5	20	141				3.68851
5	21	142				3.79338
5	22	143				3.86705
5	23	144				3.96976
5	24	145				4.03257
5	25	146				4.1195
5	26	147				4.2025
5	27	148				4.28983
5	28	149				4.35724
5	29	150				4.42166
5	30	151				4.50236
5	31	152				4.59089
6	1	153				4.6735
6	2	154				4.76487
6	3	155				4.86973
6	4	156				4.97895
6	5	157				5.09387
6	6	158				5.21362
6	7	159				5.31376
6	8	160				5.37531
6	9	161				5.45374
6	10	162				5.55474
6	11	163				5.6494
6	12	164				5.72934
6	13	165				5.81827
6	14	166				5.91587
6	15	167				6.0048
6	16	168				6.09616
6	17	169				6.19588
6	18	170				6.28481
6	19	171				6.35426
6	20	172				6.44934
6	21	173				6.54401
6	22	174				6.63951
6	23	175				6.73753
6	24	176				6.83682
6	25	177				6.9456
6	26	178				7.05569
6	27	179				7.17325
6	28	180				7.27596
6	29	181				7.383
6	30	182				7.49178
7	1	183				7.60056
7	2	184				7.7007
7	3	185				7.82525
7	4	186				7.92839
7	5	187				8.04727
7	6	188				8.17095
7	7	189				8.30808
7	8	190				8.43736
7	9	191				8.57124
7	10	192				8.69796
7	11	193				8.82033
7	12	194				8.92911
7	13	195				9.01367
7	14	196				9.13299
7	15	197				9.24352
7	16	198				9.36894
7	17	199				9.48605
7	18	200				9.60449
7	19	201				9.73206
7	20	202				9.86758
7	21	203				9.9943
7	22	204				10.1306
7	23	205				10.242
7	24	206				10.3422
7	25	207				10.4402
7	26	208				10.5647
7	27	209				10.7019
7	28	210				10.8386
7	29	211				10.9721
7	30	212				11.1127
7	31	213				11.2494
8	1	214				11.3808
8	2	215				11.4896
8	3	216				11.6154
8	4	217				11.7493
8	5	218				11.8933
8	6	219				12.0354
8	7	220				12.1485
8	8	221				12.2639
8	9	222				12.3867
8	10	223				12.5078	0
8	11	224				12.6122	0
8	12	225				12.732	0
8	13	226				12.8561	0
8	14	227				12.9815	0
8	15	228	0	0	0	13.1154	0
8	16	229	0	0	0	13.248	0
8	17	230	0	0	0	13.3682	0
8	18	231	0	0	0	13.4962	0
8	19	232	0	0	0	13.6242	0
8	20	233	0	0	0	13.7548	0
8	21	234	0	0	0	13.8878	0
8	22	235	0	0	0	14.0158	0
8	23	236	0	0	0	14.136	0
8	24	237	0	0	0	14.247	0
8	25	238	0	0	0	14.3775	0
8	26	239	0	0	0	14.5081	0
8	27	240	0	0	0	14.6327	0
8	28	241	0	0	0	14.7649	0
8	29	242	0	0	0	14.9024	0
8	30	243	0	0	0	15.0265	0
8	31	244	0	0	0	15.1432	0
9	1	245	0	0	0	15.2515	0
9	2	246	0	0	0	15.3608	0
9	3	247	0	0	0	15.4584	0
9	4	248	0.144187	0.0276978	27.6978	15.5387	0.00676582
9	5	249	0.369314	0.131715	104.017	15.63	0.105645
9	6	250	0.369314	0.131715	0	15.738	0.677686
9	7	251	0.369314	0.131715	0	15.8428	1.8226
9	8	252	0.369314	0.131715	0	15.9392	3.20225
9	9	253	0.369314	0.131715	0	16.0309	4.78528
9	10	254	0.433797	0.169884	38.1698	16.1219	6.65571
9	11	255	0.451397	0.180736	10.852	16.2166	9.10752
9	12	256	0.661229	0.318856	138.12	16.295	9.26323
9	13	257	0.886356	0.470109	151.253	16.3884	13.2041
9	14	258	0.886356	0.470109	0	16.4933	18.0699
9	15	259	0.886356	0.470109	0	16.6056	23.6545
9	16	260	0.886356	0.470109	0	16.6921	21.4764
9	17	261	1.21509	0.664337	194.228	16.7683	21.3415
9	18	262	1.67432	0.84939	185.053	16.8398	22.3042
9	19	263	2.14363	0.944623	95.2331	16.9146	26.0489
9	20	264	2.46426	0.974679	30.0557	17.0035	35.317
9	21	265	2.52222	0.9782	3.52101	17.0978	43.3131
9	22	266	2.52589	0.978407	0.207435	17.19	48.6466
9	23	267	2.66427	0.985054	6.64607	17.2757	50.7396				0.00199505
9	24	268	3.10745	0.995807	10.7539	17.3408	41.7406				0.00984948	0.00135303
9	25	269	3.50856	0.998821	3.01394	17.4321	62.4779				0.0407734	0.0201584	0.00110566
9	26	270	4.05576	0.999825	1.00336	17.4784	32.9894				0.0385049	0.0271757	0.00292393	4.31527e-05
9	27	271	4.64808	0.999982	0.157408	17.5276	35.6393				0.057884	0.0476453	0.00651363	0.000379352	8.15971e-06
9	28	272	5.24722	0.999999	0.0164854	17.5808	38.9932				0.085885	0.0793626	0.0126567	0.00128625	7.44503e-05	1.09895e-06
9	29	273	5.84728	1	0.00133599	17.6343	39.2111				0.114061	0.115206	0.0204203	0.00279146	0.000228447	8.76919e-06	9.0554e-08
9	30	274	6.4364	1	8.62075e-05	17.6994	47.0956				0.180483	0.196811	0.0379095	0.00632115	0.000622507	3.44155e-05	1.02476e-06	1.08465e-08
10	1	275	7.00722	1	4.74588e-06	17.76	42.6097				0.21238	0.247009	0.050757	0.00970114	0.00106554	7.03624e-05	2.98305e-06	7.56355e-08	4.7695e-10
10	2	276	7.58442	1	2.38026e-07	17.8228	42.2212				0.266805	0.32727	0.0707087	0.0148873	0.00175358	0.000128278	6.45352e-06	2.23769e-07	4.01845e-09	2.67785e-11
10	3	277	8.08532	1	9.38061e-09	17.902	49.4576				0.402934	0.521376	0.118149	0.0270918	0.00337803	0.00026695	1.5076e-05	6.244e-07	1.69392e-08	3.24006e-10	2.19094e-12
10	4	278	8.51423	1	4.85056e-10	17.9746	40.8321				0.429306	0.584443	0.138273	0.0340736	0.00444278	0.000371651	2.26965e-05	1.04589e-06	3.46896e-08	9.37502e-10	1.48648e-11	8.61552e-14
10	5	279	9.05418	1	3.66374e-11	18.0361	30.7809				0.401502	0.569948	0.13953	0.0362977	0.00488589	0.000424843	2.72785e-05	1.3393e-06	4.94132e-08	1.5568e-09	3.27773e-11	5.1133e-13	3.86486e-15
10	6	280	9.54878	1	1.22125e-12	18.118	35.1256				0.572143	0.848049	0.214864	0.0589018	0.0081663	0.000735133	4.92745e-05	2.54704e-06	1.01817e-07	3.55912e-09	8.83306e-11	2.0818e-12	5.18155e-14	3.16584e-16
10	7	281	9.72121	1	0	18.2118	32.0837				0.680677	1.06245	0.280173	0.0814644	0.0116608	0.00108843	7.61656e-05	4.13483e-06	1.7749e-07	6.74996e-09	1.88553e-10	5.63479e-12	2.16113e-13	3.20354e-15	0
10	8	282	9.98504	1	0	18.2869	19.7442				0.537892	0.88229	0.241571	0.0741092	0.0109104	0.00105044	7.6166e-05	4.29807e-06	1.94555e-07	7.84366e-09	2.36125e-10	8.03818e-12	3.72264e-13	7.26961e-15	0	0
10	9	283	10.3446	1	0	18.3715	16.662				0.57076	0.981887	0.278599	0.0898509	0.0135718	0.00134349	0.000100492	5.86041e-06	2.77018e-07	1.1685e-08	3.71488e-10	1.37943e-11	7.13882e-13	1.60169e-14	0	0	0
10	10	284	10.7489	1	0	18.442	10.0964				0.430471	0.776605	0.228246	0.0772778	0.0119625	0.00121556	9.35744e-05	5.62131e-06	2.75966e-07	1.20911e-08	4.01537e-10	1.59092e-11	8.87992e-13	2.16887e-14	0	0	0	0
10	11	285	11.0895	1	0	18.5337	9.08454				0.480788	0.912757	0.278545	0.0993034	0.015774	0.00164722	0.000130618	8.08668e-06	4.12214e-07	1.87348e-08	6.47974e-10	2.71902e-11	1.61555e-12	4.2115e-14	0	0	0	0	0
10	12	286	11.5002	1	0	18.5975	4.25087				0.275348	0.550312	0.174373	0.0654198	0.0106572	0.00114269	9.3215e-05	5.93719e-06	3.13341e-07	1.47186e-08	5.27442e-10	2.32192e-11	1.44925e-12	3.96443e-14	0	0	0	0	0	0
10	13	287	12.0814	1	0	18.6557	2.78398				0.20852	0.434406	0.141885	0.0554633	0.00921997	0.00100968	8.42421e-05	5.48732e-06	2.97569e-07	1.43376e-08	5.27761e-10	2.40683e-11	1.5557e-12	4.39769e-14	0	0	0	0	0	0	0
10	14	288	12.6492	1	0	18.7244	2.29301				0.196777	0.428485	0.144553	0.0590339	0.0100271	0.00112295	9.5954e-05	6.39956e-06	3.57038e-07	1.76622e-08	6.68247e-10	3.15754e-11	2.11196e-12	6.15921e-14	0	0	0	0	0	0	0	0
10	15	289	13.1209	1	0	18.8018	1.66295				0.163641	0.375627	0.131696	0.0566546	0.00987161	0.00113523	9.97689e-05	6.84097e-06	3.94521e-07	2.01198e-08	7.85518e-10	3.86262e-11	2.68239e-12	8.08768e-14	0	0	0	0	0	0	0	0	0
10	16	290	13.5723	1	0	18.8733	0.959719				0.105995	0.257415	0.0940361	0.0427554	0.0076542	0.000905267	8.19525e-05	5.78531e-06	3.45383e-07	1.81786e-08	7.32968e-10	3.75247e-11	2.70461e-12	8.42175e-14	0	0	0	0	0	0	0	0	0	0
10	17	291	14.0812	1	0	18.9417	0.578057				0.0692071	0.177583	0.0675283	0.032407	0.0059568	0.000724032	6.74637e-05	4.899e-06	3.02428e-07	1.64089e-08	6.82343e-10	3.62938e-11	2.70842e-12	8.68715e-14	0	0	0	0	0	0	0	0	0	0	0
10	18	292	14.6558	1	0	18.9981	0.30956				0.0389364	0.105169	0.0415144	0.0209493	0.00394632	0.000491979	4.70827e-05	3.50948e-06	2.23439e-07	1.24663e-08	5.33215e-10	2.93622e-11	2.26059e-12	7.44368e-14	0	0	0	0	0	0	0	0	0	0	0	0
10	19	293	15.2417	1	0	19.0351	0.145254				0.0186865	0.0525274	0.0213452	0.0111997	0.00215023	0.00027338	2.67091e-05	2.03146e-06	1.32453e-07	7.55033e-09	3.30004e-10	1.86593e-11	1.47096e-12	4.94019e-14	0	0	0	0	0	0	0	0	0	0	0	0	0
10	20	294	15.7303	1	0	19.063	0.0731997					0.0325108	0.0134845	0.00727282	0.0014152	0.000182446	1.80877e-05	1.39553e-06	9.25359e-08	5.35568e-09	2.37689e-10	1.3693e-11	1.09758e-12	3.73761e-14	0	0	0	0	0	0	0	0	0	0	0	0	0	0
10	21	295	16.1889	1	0	19.0939	0.0312266						0.012519	0.00692385	0.00136394	0.000178085	1.78932e-05	1.3987e-06	9.41889e-08	5.52779e-09	2.48788e-10	1.45797e-11	1.18658e-12	4.09211e-14	0	0	0	0	0	0	0	0	0	0	0	0	0	0	0
10	22	296	16.6757	1	0	19.1271	0.0115862							0.00629669	0.00125737	0.000166496	1.69785e-05	1.34656e-06	9.22394e-08	5.49738e-09	2.51279e-10	1.50064e-11	1.24196e-12	4.34299e-14	0	0	0	0	0	0	0	0	0	0	0	0	0	0	0	0
10	23	297	17.1456	1	0	19.1549	0.00163576								0.000900088	0.00012083	1.25008e-05	1.00551e-06	7.00312e-08	4.23671e-09	1.96586e-10	1.19568e-11	1.00573e-12	3.5643e-14	0	0	0	0	0	0	0	0	0	0	0	0	0	0	0	0	0
10	24	298	17.6685	1	0	19.2007	0.000275145									0.000165724	1.74467e-05	1.42746e-06	1.01439e-07	6.2492e-09	2.95307e-10	1.83652e-11	1.57554e-12	5.67537e-14	0	0	0	0	0	0	0	0	0	0	0	0	0	0	0	0	0	0
10	25	299	18.2385	1	0	19.24	1.32541e-05										1.21598e-05	1.01545e-06	7.39208e-08	4.65378e-09	2.24751e-10	1.43517e-11	1.26031e-12	4.62784e-14	0	0	0	0	0	0	0	0	0	0	0	0	0	0	0	0	0	0	0
10	26	300	18.8186	1	0	19.2902	1.13162e-06											1.04804e-06	7.8273e-08	5.04292e-09	2.49258e-10	1.63719e-11	1.474e-12	5.52456e-14	0	0	0	0	0	0	0	0	0	0	0	0	0	0	0	0	0	0	0	0
10	27	301	19.4094	1	0	19.3346	5.9472e-08												5.55982e-08	3.67372e-09	1.86241e-10	1.26146e-11	1.16691e-12	4.47184e-14	0	0	0	0	0	0	0	0	0	0	0	0	0	0	0	0	0	0	0	0	0
10	28	302	19.9896	1	0	19.3792	3.19634e-09													3.02705e-09	1.57237e-10	1.09694e-11	1.04148e-12	4.07722e-14	0	0	0	0	0	0	0	0	0	0	0	0	0	0	0	0	0	0	0	0	0	0
10	29	303	20.5863	1	0	19.4341	1.68567e-10														1.56154e-10	1.12668e-11	1.10194e-12	4.42012e-14	0	0	0	0	0	0	0	0	0	0	0	0	0	0	0	0	0	0	0	0	0	0	0
10	30	304	21.1627	1	0	19.5035	1.21945e-11															1.10278e-11	1.12038e-12	4.63635e-14	0	0	0	0	0	0	0	0	0	0	0	0	0	0	0	0	0	0	0	0	0	0	0	0
10	31	305	21.7594	1	0	19.5489	6.04645e-13																5.79908e-13	2.47369e-14	0	0	0	0	0	0	0	0	0	0	0	0	0	0	0	0	0	0	0	0	0	0	0	0	0
11	1	306	22.3326	1	0	19.5897	1.88219e-14																	1.88219e-14	0	0	0	0	0	0	0	0	0	0	0	0	0	0	0	0	0	0	0	0	0	0	0	0	0
11	2	307	22.9237	1	0	19.6443	0																		0	0	0	0	0	0	0	0	0	0	0	0	0	0	0	0	0	0	0	0	0	0	0	0	0
11	3	308	23.5145	1	0	19.685	0																			0	0	0	0	0	0	0	0	0	0	0	0	0	0	0	0	0	0	0	0	0	0	0	0
11	4	309	24.0233	1	0	19.7137	0																				0	0	0	0	0	0	0	0	0	0	0	0	0	0	0	0	0	0	0	0	0	0	0
11	5	310	24.4107	1	0	19.7331	0																					0	0	0	0	0	0	0	0	0	0	0	0	0	0	0	0	0	0	0	0	0	0
11	6	311	24.727	1	0	19.7511	0																						0	0	0	0	0	0	0	0	0	0	0	0	0	0	0	0	0	0	0	0	0
11	7	312	25.0552	1	0	19.7721	0																							0	0	0	0	0	0	0	0	0	0	0	0	0	0	0	0	0	0	0	0
11	8	313	25.4008	1	0	19.7924	0																								0	0	0	0	0	0	0	0	0	0	0	0	0	0	0	0	0	0	0
11	9	314	25.7616	1	0	19.8156	0																									0	0	0	0	0	0	0	0	0	0	0	0	0	0	0	0	0	0
11	10	315	26.2049	1	0	19.8494	0																										0	0	0	0	0	0	0	0	0	0	0	0	0	0	0	0	0
11	11	316	26.7549	1	0	19.8949	0																											0	0	0	0	0	0	0	0	0	0	0	0	0	0	0	0
11	12	317	27.3222	1	0	19.9336	0																												0	0	0	0	0	0	0	0	0	0	0	0	0	0	0
11	13	318	27.8528	1	0	19.9685																														0	0	0	0	0	0	0	0	0	0	0	0	0	0
11	14	319	28.3616	1	0	20.0021																															0	0	0	0	0	0	0	0	0	0	0	0	0
11	15	320	28.8192	1	0	20.0276																																0	0	0	0	0	0	0	0	0	0	0	0
11	16	321	29.2225	1	0	20.0518																																	0	0	0	0	0	0	0	0	0	0	0
11	17	322	29.623	1	0	20.0769																																		0	0	0	0	0	0	0	0	0	0
11	18	323	30.0386	1	0	20.1034																																			0	0	0	0	0	0	0	0	0
11	19	324	30.4159	1	0	20.1231																																				0	0	0	0	0	0	0	0
11	20	325	30.7466	1	0	20.1427																																					0	0	0	0	0	0	0
11	21	326	31.1074	1	0	20.1667																																						0	0	0	0	0	0
11	22	327	31.5268	1	0	20.195																																							0	0	0	0	0
11	23	328	32.0146	1	0	20.2314																																								0	0	0	0
11	24	329	32.4826	1	0	20.2564																																									0	0	0
11	25	330	32.8728	1	0	20.2791																																										0	0
11	26	331	33.2761	1	0	20.3063																																											0
11	27	332	33.7022	1	0	20.3324
11	28	333	34.0478	1	0	20.3487
11	29	334	34.2866	1	0	20.3603
11	30	335	34.4636	1	0	20.3691
12	1	336	34.6014	1	0	20.3761
12	2	337	34.7361	1	0	20.3845
12	3	338	34.9132	1	0	20.3967
12	4	339	35.1236	1	0	20.4086
12	5	340	35.3001	1	0	20.4171
12	6	341	35.475	1	0	20.4289
12	7	342	35.6714	1	0	20.4396
12	8	343	35.869	1	0	20.4515
12	9	344	36.0982	1	0	20.4661
12	10	345	36.3468	1	0	20.4802
12	11	346	36.5402	1	0	20.4888
12	12	347	36.6956	1	0	20.4979
12	13	348	36.8539	1	0	20.5069
12	14	349	37.0173	1	0	20.5166
12	15	350	37.196	1	0	20.5273
12	16	351	37.3996	1	0	20.54
12	17	352	37.6202	1	0	20.5526
12	18	353	37.8402	1	0	20.5652
12	19	354	38.0551	1	0	20.5773
12	20	355	38.2731	1	0	20.5903
12	21	356	38.4918	1	0	20.6024
12	22	357	38.7047	1	0	20.6147
12	23	358	38.9145	1	0	20.6264
12	24	359	39.1371	1	0	20.6403
12	25	360	39.4501	1	0	20.6646
12	26	361	39.81	1	0	20.6839
12	27	362	40.1254	1	0	20.7018
12	28	363	40.4737	1	0	20.7259
12	29	364	40.8648	1	0	20.7497
12	30	365	41.151	1	0	20.7613
12	31	366	41.3128	1	0	20.7686
[truncated: 1 more columns]

## Sheet: DD1
				JinJu 1987
Low limit ℃	3.9				Corrected Soil Temperature		Original Temerature (air)			Sipmple DD calculation			Single Sine DD calculation with horizontal cutoff (Snyder, 2002)
High limit ℃	30	Month	Day	Julian date	Maxium	Minimum	Maxium	Minimum	Average Temperature	Daily DD	DD	sub1	Daily DD	DD	sub 1	sub 2	sub 3	sub 4	sub 5	qlow	qhigh
		1	1	1	7.4	-2.9	6.5	-3.8	1.35	0	0	2.25	0.899175	0.899175	5.15	2.25	0.899175	10.5857	13.3077	0.326139	0
		1	2	2	6.1	2.4	5.2	1.5	3.35	0.35	0.35	4.25	0.774444	1.67362	1.85	4.25	0.774444	12.6361	13.0818	-0.190336	0
		1	3	3	9.4	1.2	8.5	0.3	4.4	1.4	1.75	5.3	2.08192	3.75554	4.1	5.3	2.08192	12.4449	13.2837	-0.348473	0
		1	4	4	7.3	-3.4	6.4	-4.3	1.05	0	1.75	1.95	0.842382	4.59792	5.35	1.95	0.842382	10.372	13.3987	0.373081	0
		1	5	5	9.2	1.3	8.3	0.4	4.35	1.35	3.1	5.25	2.0065	6.60442	3.95	5.25	2.0065	12.4677	13.2756	-0.348802	0
		1	6	6	9.7	-1.6	8.8	-2.5	3.15	0.15	3.25	4.05	1.87408	8.4785	5.65	4.05	1.87408	11.3265	13.0519	-0.0265518	0
		1	7	7	6.5	-3.6	5.6	-4.5	0.55	0	3.25	1.45	0.575643	9.05415	5.05	1.45	0.575643	10.2175	13.6469	0.506533	0
		1	8	8	9.2	-2.6	8.3	-3.5	2.4	0	3.25	3.3	1.58775	10.6419	5.9	3.3	1.58775	10.872	13.0792	0.101871	0
		1	9	9	12.6	-3.2	11.7	-4.1	3.8	0.8	4.05	4.7	2.92755	13.5694	7.9	4.7	2.92755	10.9354	13.0888	-0.10144	0
		1	10	10	6.5	-3.6	5.6	-4.5	0.55	0	4.05	1.45	0.575643	14.1451	5.05	1.45	0.575643	10.2175	13.6469	0.506533	0
		1	11	11	7.6	-6.8	6.7	-7.7	-0.5	0	4.05	0.4	0.818372	14.9635	7.2	0.4	0.818372	9.00817	13.9046	0.507634	0
		1	12	12	3.8	-4.3	2.9	-5.2	-1.15	0	4.05	-0.25	0	14.9635	4.05	-0.25	-0.785845	9.68584	13.05	0	0
		1	13	13	1.1	-6.3	0.2	-7.2	-3.5	0	4.05	-2.6	0	14.9635	3.7	-2.6	-2.07225	8.62225	13.05	0	0
		1	14	14	4.9	-10.8	4	-11.7	-3.85	0	4.05	-2.95	0.107809	15.0713	7.85	-2.95	0.107809	7.12627	16.6407	1.06052	0
		1	15	15	9.8	-7.4	8.9	-8.3	0.3	0	4.05	1.2	1.52352	16.5948	8.6	1.2	1.52352	8.96253	13.4629	0.319354	0
		1	16	16	5.9	-1.6	5	-2.5	1.25	0	4.05	2.15	0.451169	17.046	3.75	2.15	0.451169	10.9813	13.4584	0.485518	0
		1	17	17	6.6	-1.2	5.7	-2.1	1.8	0	4.05	2.7	0.700651	17.7466	3.9	2.7	0.700651	11.2086	13.2297	0.312767	0
		1	18	18	5.5	-5.1	4.6	-6	-0.7	0	4.05	0.2	0.268015	18.0146	5.3	0.2	0.268015	9.51296	14.4393	0.772759	0
		1	19	19	4.8	-4	3.9	-4.9	-0.5	0	4.05	0.4	0.123447	18.1381	4.4	0.4	0.123447	9.89944	14.6265	0.919757	0
		1	20	20	6.9	-6.6	6	-7.5	-0.75	0	4.05	0.15	0.614614	18.7527	6.75	0.15	0.614614	9.02641	14.1152	0.589031	0
		1	21	21	7.1	-5.9	6.2	-6.8	-0.3	0	4.05	0.6	0.69189	19.4446	6.5	0.6	0.69189	9.33099	13.8958	0.532504	0
		1	22	22	10.3	-6.4	9.4	-7.3	1.05	0	4.05	1.95	1.7557	21.2003	8.35	1.95	1.7557	9.41711	13.2698	0.23571	0
		1	23	23	9.2	1.1	8.3	0.2	4.25	1.25	5.3	5.15	1.97606	23.1763	4.05	5.15	1.97606	12.3858	13.2378	-0.313765	0
		1	24	24	3.8	-3	2.9	-3.9	-0.5	0	5.3	0.4	0	23.1763	3.4	0.4	-0.667746	10.2177	13.05	0	0
		1	25	25	3.4	-4.7	2.5	-5.6	-1.55	0	5.3	-0.65	0	23.1763	4.05	-0.65	-0.985845	9.48584	13.05	0	0
		1	26	26	7	-7.8	6.1	-8.7	-1.3	0	5.3	-0.4	0.615699	23.792	7.4	-0.4	0.615699	8.54451	14.3372	0.620056	0
		1	27	27	9.2	-6.2	8.3	-7.1	0.6	0	5.3	1.5	1.37104	25.1631	7.7	1.5	1.37104	9.39901	13.4142	0.316969	0
		1	28	28	10.7	-5.9	9.8	-6.8	1.5	0	5.3	2.4	1.93524	27.0983	8.3	2.4	1.93524	9.65803	13.1803	0.181721	0
		1	29	29	12	-5	11.1	-5.9	2.6	0	5.3	3.5	2.50863	29.6069	8.5	3.5	2.50863	10.1444	13.059	0.0470762	0
		1	30	30	10.2	-2.8	9.3	-3.7	2.8	0	5.3	3.7	1.96999	31.5769	6.5	3.7	1.96999	10.881	13.0529	0.0307741	0
		1	31	31	4.7	-4.8	3.8	-5.7	-0.95	0	5.3	-0.05	0.0993816	31.6763	4.75	-0.05	0.0993816	9.56303	14.9568	0.981945	0
		2	1	32	5.8	-8.5	4.9	-9.4	-2.25	0	5.3	-1.35	0.298018	31.9743	7.15	-1.35	0.298018	8.14908	15.1589	0.824584	0
		2	2	33	5.6	-6.9	4.7	-7.8	-1.55	0	5.3	-0.65	0.269865	32.2442	6.25	-0.65	0.269865	8.78556	14.8565	0.8154	0
		2	3	34	3.3	-4.7	2.4	-5.6	-1.6	0	5.3	-0.7	0	32.2442	4	-0.7	-1.02676	9.47676	13.05	0	0
		2	4	35	7.9	-8.6	7	-9.5	-1.25	0	5.3	-0.35	0.857914	33.1021	8.25	-0.35	0.857914	8.29894	14.1574	0.541184	0
		2	5	36	11.5	-7.3	10.6	-8.2	1.2	0	5.3	2.1	2.14714	35.2492	9.4	2.1	2.14714	9.15789	13.2158	0.192679	0
		2	6	37	10.1	-4.1	9.2	-5	2.1	0	5.3	3	1.82818	37.0774	7.1	3	1.82818	10.34	13.1046	0.127103	0
		2	7	38	15.3	-5.3	14.4	-6.2	4.1	1.1	6.4	5	3.84731	40.9247	10.3	5	3.84731	10.3214	13.1062	-0.107	0
		2	8	39	14.9	-6.2	14	-7.1	3.45	0.45	6.85	4.35	3.58622	44.511	10.55	4.35	3.58622	9.91683	13.0592	-0.042667	0
		2	9	40	17.6	-3.3	16.7	-4.2	6.25	3.25	10.1	7.15	5.11354	49.6245	10.45	7.15	5.11354	11.3487	13.5421	-0.31625	0
		2	10	41	19.2	1.1	18.3	0.2	9.25	6.25	16.35	10.15	6.72502	56.3495	9.05	10.15	6.72502	13.2943	15.3639	-0.762329	0
		2	11	42	15.7	13.6	14.8	12.7	13.75	10.75	27.1	14.65	10.75	67.0995	1.05	14.65	10.75	18.0908	13.05	0	0
		2	12	43	13.8	4	12.9	3.1	8	5	32.1	8.9	5	72.0995	4.9	8.9	5	13.9903	13.05	0	0
		2	13	44	12.8	0.1	11.9	-0.8	5.55	2.55	34.65	6.45	3.46155	75.5611	6.35	6.45	3.46155	12.3037	13.5556	-0.413236	0
		2	14	45	11.3	-0.5	10.4	-1.4	4.5	1.5	36.15	5.4	2.68906	78.2501	5.9	5.4	2.68906	11.922	13.2344	-0.257059	0
		2	15	46	10.8	-0.9	9.9	-1.8	4.05	1.05	37.2	4.95	2.41719	80.6673	5.85	4.95	2.41719	11.7129	13.1406	-0.180465	0
		2	16	47	11.3	-3.1	10.4	-4	3.2	0.2	37.4	4.1	2.39272	83.06	7.2	4.1	2.39272	10.8582	13.0527	-0.0277814	0
		2	17	48	5.3	1.5	4.4	0.6	2.5	0	37.4	3.4	0.375854	83.4359	1.9	3.4	0.375854	12.1952	13.1137	0.266294	0
		2	18	49	10.8	3.9	9.9	3	6.45	3.45	40.85	7.35	2.82317	86.2591	3.45	7.35	2.82317	13.6768	13.05	0	0
		2	19	50	10.3	3	9.4	2.1	5.75	2.75	43.6	6.65	2.88584	89.1449	3.65	6.65	2.88584	13.2632	14.1948	-0.853255	0
		2	20	51	12.9	1.1	12	0.2	6.1	3.1	46.7	7	3.69379	92.8387	5.9	7	3.69379	12.722	13.876	-0.553213	0
		2	21	52	12.1	0.8	11.2	-0.1	5.55	2.55	49.25	6.45	3.25994	96.0986	5.65	6.45	3.25994	12.5265	13.6237	-0.468252	0
		2	22	53	12.1	-0.5	11.2	-1.4	4.9	1.9	51.15	5.8	3.04726	99.1459	6.3	5.8	3.04726	11.9946	13.3287	-0.306357	0
		2	23	54	14.1	-3.3	13.2	-4.2	4.5	1.5	52.65	5.4	3.56056	102.706	8.7	5.4	3.56056	11.0307	13.1742	-0.17328	0
		2	24	55	11.3	-1.8	10.4	-2.7	3.85	0.85	53.5	4.75	2.52751	105.234	6.55	4.75	2.52751	11.3901	13.1028	-0.130138	0
		2	25	56	4.4	-3.5	3.5	-4.4	-0.45	0	53.5	0.45	0.0537313	105.288	3.95	0.45	0.0537313	10.0677	14.8615	1.06218	0
		2	26	57	3.7	-6.7	2.8	-7.6	-2.4	0	53.5	-1.5	0	105.288	5.2	-1.5	-1.04479	8.69479	13.05	0	0
		2	27	58	1.4	-3.2	0.5	-4.1	-1.8	0	53.5	-0.9	0	105.288	2.3	-0.9	-1.66789	9.91789	13.05	0	0
		2	28	59	9.1	-6.7	8.2	-7.6	0.3	0	53.5	1.2	1.313	106.601	7.9	1.2	1.313	9.18535	13.5012	0.348802	0
		2	29	60	0.9	0.9	0	0	0	0	53.5	0.9	0	106.601	0	0.9	#DIV/0!	#DIV/0!	#DIV/0!	#DIV/0!	#DIV/0!
		3	1	61	5.6	-4.2	4.7	-5.1	-0.2	0	53.5	0.7	0.306033	106.907	4.9	0.7	0.306033	9.89028	14.1534	0.71162	0
		3	2	62	8.8	-5.8	7.9	-6.7	0.6	0	53.5	1.5	1.25041	108.157	7.3	1.5	1.25041	9.52634	13.4351	0.334998	0
		3	3	63	15	-5.7	14.1	-6.6	3.75	0.75	54.25	4.65	3.67816	111.835	10.35	4.65	3.67816	10.1305	13.076	-0.0725273	0
		3	4	64	13.3	-0.4	12.4	-1.3	5.55	2.55	56.8	6.45	3.60833	115.444	6.85	6.45	3.60833	12.1446	13.5163	-0.381446	0
		3	5	65	20.3	-0.7	19.4	-1.6	8.9	5.9	62.7	9.8	6.83531	122.279	10.5	9.8	6.83531	12.6577	14.7481	-0.596687	0
		3	6	66	12.5	-1.2	11.6	-2.1	4.75	1.75	64.45	5.65	3.12697	125.406	6.85	5.65	3.12697	11.7446	13.2663	-0.258338	0
		3	7	67	6.3	1.3	5.4	0.4	2.9	0	64.45	3.8	0.746411	126.152	2.5	3.8	0.746411	12.2042	13.0519	0.0400107	0
		3	8	68	10.9	0.2	10	-0.7	4.65	1.65	66.1	5.55	2.60961	128.762	5.35	5.55	2.60961	12.172	13.2977	-0.313522	0
		3	9	69	14.3	2.4	13.4	1.5	7.45	4.45	70.55	8.35	4.67899	133.441	5.95	8.35	4.67899	13.3811	14.8835	-0.844892	0
		3	10	70	8.3	2.9	7.4	2	4.7	1.7	72.25	5.6	1.88624	135.327	2.7	5.6	1.88624	13.0406	13.6103	-0.681076	0
		3	11	71	15.3	0.6	14.4	-0.3	7.05	4.05	76.3	7.95	4.72969	140.057	7.35	7.95	4.72969	12.7354	14.1896	-0.583587	0
		3	12	72	13.9	2.7	13	1.8	7.4	4.4	80.7	8.3	4.56856	144.625	5.6	8.3	4.56856	13.4675	14.9958	-0.90385	0
		3	13	73	17.5	7.9	16.6	7	11.8	8.8	89.5	12.7	8.8	153.425	4.8	12.7	8.8	15.9221	13.05	0	0
		3	14	74	14.5	3.9	13.6	3	8.3	5.3	94.8	9.2	4.33704	157.762	5.3	9.2	4.33704	14.013	13.05	0	0
		3	15	75	12	-0.5	11.1	-1.4	4.85	1.85	96.65	5.75	3.00224	160.765	6.25	5.75	3.00224	11.9856	13.3161	-0.300502	0
		3	16	76	13.2	-1.7	12.3	-2.6	4.85	1.85	98.5	5.75	3.36991	164.135	7.45	5.75	3.36991	11.6036	13.2721	-0.250948	0
		3	17	77	12.1	4.7	11.2	3.8	7.5	4.5	103	8.4	4.5	168.635	3.7	8.4	4.5	14.1223	13.05	0	0
		3	18	78	17.4	4.7	16.5	3.8	10.15	7.15	110.15	11.05	7.15	175.785	6.35	11.05	7.15	14.6037	13.05	0	0
		3	19	79	9.5	5.4	8.6	4.5	6.55	3.55	113.7	7.45	3.55	179.335	2.05	7.45	3.55	14.1725	13.05	0	0
		3	20	80	15.3	5	14.4	4.1	9.25	6.25	119.95	10.15	6.25	185.585	5.15	10.15	6.25	14.5357	13.05	0	0
		3	21	81	19.4	2.4	18.5	1.5	10	7	126.95	10.9	7.19082	192.775	8.5	10.9	7.19082	13.8444	16.3768	-0.967605	0
		3	22	82	13.9	8	13	7.1	10.05	7.05	134	10.95	7.05	199.825	2.95	10.95	7.05	15.636	13.05	0	0
		3	23	83	11.8	8.5	10.9	7.6	9.25	6.25	140.25	10.15	6.25	206.075	1.65	10.15	6.25	15.6498	13.05	0	0
		3	24	84	14.6	3.8	13.7	2.9	8.3	5.3	145.55	9.2	5.30409	211.38	5.4	9.2	5.30409	13.9811	16.7644	-1.37805	0
		3	25	85	5.3	-0.9	4.4	-1.8	1.3	0	145.55	2.2	0.289242	211.669	3.1	2.2	0.289242	11.2132	13.5257	0.580434	0
		3	26	86	9.3	-3.5	8.4	-4.4	2	0	145.55	2.9	1.5621	213.231	6.4	2.9	1.5621	10.5128	13.125	0.156893	0
		3	27	87	11.6	-4.1	10.7	-5	2.85	0	145.55	3.75	2.42419	215.655	7.85	3.75	2.42419	10.4763	13.0514	0.0191094	0
		3	28	88	13	-1.5	12.1	-2.4	4.85	1.85	147.4	5.75	3.30829	218.963	7.25	5.75	3.30829	11.6673	13.2783	-0.258026	0
		3	29	89	19.4	0.1	18.5	-0.8	8.85	5.85	153.25	9.75	6.5807	225.544	9.65	9.75	6.5807	12.9033	14.8916	-0.651296	0
		3	30	90	15.5	3.2	14.6	2.3	8.45	5.45	158.7	9.35	5.52128	231.065	6.15	9.35	5.52128	13.8174	15.9898	-1.08903	0
		3	31	91	13.4	5	12.5	4.1	8.3	5.3	164	9.2	5.3	236.365	4.2	9.2	5.3	14.3631	13.05	0	0
		4	1	92	8.9	4.4	8	3.5	5.75	2.75	166.75	6.65	2.75	239.115	2.25	6.65	2.75	13.7088	13.05	0	0
		4	2	93	15.5	4.1	14.6	3.2	8.9	5.9	172.65	9.8	5.9	245.015	5.7	9.8	5.9	14.1856	13.05	0	0
		4	3	94	17.4	0.8	16.5	-0.1	8.2	5.2	177.85	9.1	5.77988	250.795	8.3	9.1	5.77988	13.008	14.7535	-0.677062	0
		4	4	95	22.2	1.7	21.3	0.8	11.05	8.05	185.9	11.95	8.35928	259.154	10.25	11.95	8.35928	13.8123	16.6076	-0.903287	0
		4	5	96	23.9	3.7	23	2.8	12.9	9.9	195.8	13.8	9.90845	269.063	10.1	13.8	9.90845	14.7851	19.9501	-1.37146	0
		4	6	97	13.2	10.3	12.3	9.4	10.85	7.85	203.65	11.75	7.85	276.913	1.45	11.75	7.85	16.5135	13.05	0	0
		4	7	98	23.5	12.6	22.6	11.7	17.15	14.15	217.8	18.05	14.15	291.063	5.45	18.05	14.15	18.3902	13.05	0	0
		4	8	99	25.2	11.1	24.3	10.2	17.25	14.25	232.05	18.15	14.25	305.313	7.05	18.15	14.25	17.9309	13.05	0	0
		4	9	100	20.1	11.1	19.2	10.2	14.7	11.7	243.75	15.6	11.7	317.013	4.5	15.6	11.7	17.4676	13.05	0	0
		4	10	101	22.8	12.3	21.9	11.4	16.65	13.65	257.4	17.55	13.65	330.663	5.25	17.55	13.65	18.2039	13.05	0	0
		4	11	102	17.9	8.6	17	7.7	12.35	9.35	266.75	13.25	9.35	340.013	4.65	13.25	9.35	16.2449	13.05	0	0
		4	12	103	15	4.9	14.1	4	9.05	6.05	272.8	9.95	6.05	346.063	5.05	9.95	6.05	14.4675	13.05	0	0
		4	13	104	14.9	0.3	14	-0.6	6.7	3.7	276.5	7.6	4.47908	350.542	7.3	7.6	4.47908	12.5763	13.9966	-0.531526	0
		4	14	105	16.8	0.2	15.9	-0.7	7.6	4.6	281.1	8.5	5.35922	355.901	8.3	8.5	5.35922	12.708	14.353	-0.587422	0
		4	15	106	19.8	1.5	18.9	0.6	9.75	6.75	287.85	10.65	7.12393	363.025	9.15	10.65	7.12393	13.5125	15.7788	-0.829665	0
		4	16	107	22	0.6	21.1	-0.3	10.4	7.4	295.25	11.3	7.95892	370.984	10.7	11.3	7.95892	13.3441	15.7947	-0.763686	0
		4	17	108	23.5	4.4	22.6	3.5	13.05	10.05	305.3	13.95	10.05	381.034	9.55	13.95	10.05	15.0351	13.05	0	0
		4	18	109	24.7	5.5	23.8	4.6	14.2	11.2	316.5	15.1	11.2	392.234	9.6	15.1	11.2	15.5942	13.05	0	0
		4	19	110	24.1	6.4	23.2	5.5	14.35	11.35	327.85	15.25	11.35	403.584	8.85	15.25	11.35	15.908	13.05	0	0
		4	20	111	24.4	9	23.5	8.1	15.8	12.8	340.65	16.7	12.8	416.384	7.7	16.7	12.8	16.999	13.05	0	0
		4	21	112	20.9	10.4	20	9.5	14.75	11.75	352.4	15.65	11.75	428.134	5.25	15.65	11.75	17.2539	13.05	0	0
		4	22	113	19.8	7.1	18.9	6.2	12.55	9.55	361.95	13.45	9.55	437.684	6.35	13.45	9.55	15.8037	13.05	0	0
		4	23	114	23.6	10	22.7	9.1	15.9	12.9	374.85	16.8	12.9	450.584	6.8	16.8	12.9	17.3355	13.05	0	0
		4	24	115	24	8	23.1	7.1	15.1	12.1	386.95	16	12.1	462.684	8	16	12.1	16.5535	13.05	0	0
		4	25	116	15.5	10.8	14.6	9.9	12.25	9.25	396.2	13.15	9.25	471.934	2.35	13.15	9.25	16.927	13.05	0	0
		4	26	117	13.4	7.1	12.5	6.2	9.35	6.35	402.55	10.25	6.35	478.284	3.15	10.25	6.35	15.2223	13.05	0	0
		4	27	118	21.4	4.6	20.5	3.7	12.1	9.1	411.65	13	9.1	487.384	8.4	13	9.1	14.9262	13.05	0	0
		4	28	119	23.6	8.4	22.7	7.5	15.1	12.1	423.75	16	12.1	499.484	7.6	16	12.1	16.6808	13.05	0	0
		4	29	120	25.1	4.7	24.2	3.8	14	11	434.75	14.9	11	510.484	10.2	14.9	11	15.3032	13.05	0	0
		4	30	121	15.7	5.2	14.8	4.3	9.55	6.55	441.3	10.45	6.55	517.034	5.25	10.45	6.55	14.6539	13.05	0	0
		5	1	122	26.8	15.2	25.9	14.3	20.1	17.1	458.4	21	17.1	534.134	5.8	21	17.1	19.7538	13.05	0	0
		5	2	123	18	13.7	17.1	12.8	14.95	11.95	470.35	15.85	11.95	546.084	2.15	15.85	11.95	18.3406	13.05	0	0
		5	3	124	20.5	11.2	19.6	10.3	14.95	11.95	482.3	15.85	11.95	558.034	4.65	15.85	11.95	17.5449	13.05	0	0
		5	4	125	20.6	5.6	19.7	4.7	12.2	9.2	491.5	13.1	9.2	567.234	7.5	13.1	9.2	15.2627	13.05	0	0
		5	5	126	21.5	9	20.6	8.1	14.35	11.35	502.85	15.25	11.35	578.584	6.25	15.25	11.35	16.7356	13.05	0	0
		5	6	127	25	5.9	24.1	5	14.55	11.55	514.4	15.45	11.55	590.134	9.55	15.45	11.55	15.7851	13.05	0	0
		5	7	128	26	7.8	25.1	6.9	16	13	527.4	16.9	13	603.134	9.1	16.9	13	16.6534	13.05	0	0
		5	8	129	28	7.9	27.1	7	17.05	14.05	541.45	17.95	14.05	617.184	10.05	17.95	14.05	16.876	13.05	0	0
		5	9	130	26.1	8.6	25.2	7.7	16.45	13.45	554.9	17.35	13.45	630.634	8.75	17.35	13.45	16.9898	13.05	0	0
		5	10	131	22.9	11.7	22	10.8	16.4	13.4	568.3	17.3	13.4	644.034	5.6	17.3	13.4	17.9675	13.05	0	0
		5	11	132	18.7	16.5	17.8	15.6	16.7	13.7	582	17.6	13.7	657.734	1.1	17.6	13.7	19.5499	13.05	0	0
		5	12	133	28.4	16.2	27.5	15.3	21.4	18.4	600.4	22.3	18.4	676.134	6.1	22.3	18.4	20.3083	13.05	0	0
		5	13	134	21.8	15	20.9	14.1	17.5	14.5	614.9	18.4	14.5	690.634	3.4	18.4	14.5	19.2177	13.05	0	0
		5	14	135	23.7	11.2	22.8	10.3	16.55	13.55	628.45	17.45	13.55	704.184	6.25	17.45	13.55	17.8356	13.05	0	0
		5	15	136	25.8	8.5	24.9	7.6	16.25	13.25	641.7	17.15	13.25	717.434	8.65	17.15	13.25	16.9216	13.05	0	0
		5	16	137	21	11.3	20.1	10.4	15.25	12.25	653.95	16.15	12.25	729.684	4.85	16.15	12.25	17.6312	13.05	0	0
		5	17	138	23.1	10.5	22.2	9.6	15.9	12.9	666.85	16.8	12.9	742.584	6.3	16.8	12.9	17.4946	13.05	0	0
		5	18	139	24.1	6	23.2	5.1	14.15	11.15	678	15.05	11.15	753.734	9.05	15.05	11.15	15.7443	13.05	0	0
		5	19	140	25.3	7	24.4	6.1	15.25	12.25	690.25	16.15	12.25	765.984	9.15	16.15	12.25	16.2625	13.05	0	0
		5	20	141	28.3	13.6	27.4	12.7	20.05	17.05	707.3	20.95	17.05	783.034	7.35	20.95	17.05	19.2354	13.05	0	0
		5	21	142	27.3	19.7	26.4	18.8	22.6	19.6	726.9	23.5	19.6	802.634	3.8	23.5	19.6	21.6404	13.05	0	0
		5	22	143	20.3	18.9	19.4	18	18.7	15.7	742.6	19.6	15.7	818.334	0.7	19.6	15.7	20.6772	13.05	0	0
		5	23	144	28.6	17.9	27.7	17	22.35	19.35	761.95	23.25	19.35	837.684	5.35	23.25	19.35	21.022	13.05	0	0
		5	24	145	20.7	15.3	19.8	14.4	17.1	14.1	776.05	18	14.1	851.784	2.7	18	14.1	19.2406	13.05	0	0
		5	25	146	26.9	15.8	26	14.9	20.45	17.45	793.5	21.35	17.45	869.234	5.55	21.35	17.45	20.0084	13.05	0	0
		5	26	147	23.6	18.1	22.7	17.2	19.95	16.95	810.45	20.85	16.95	886.184	2.75	20.85	16.95	20.6496	13.05	0	0
		5	27	148	27.9	14.9	27	14	20.5	17.5	827.95	21.4	17.5	903.684	6.5	21.4	17.5	19.731	13.05	0	0
		5	28	149	26.2	11.2	25.3	10.3	17.8	14.8	842.75	18.7	14.8	918.484	7.5	18.7	14.8	18.0627	13.05	0	0
		5	29	150	24.9	11.6	24	10.7	17.35	14.35	857.1	18.25	14.35	932.834	6.65	18.25	14.35	18.1082	13.05	0	0
		5	30	151	29.3	11.8	28.4	10.9	19.65	16.65	873.75	20.55	16.65	949.484	8.75	20.55	16.65	18.5898	13.05	0	0
		5	31	152	29.4	13.7	28.5	12.8	20.65	17.65	891.4	21.55	17.65	967.134	7.85	21.55	17.65	19.3763	13.05	0	0
		6	1	153	28.5	13.1	27.6	12.2	19.9	16.9	908.3	20.8	16.9	984.034	7.7	20.8	16.9	19.049	13.05	0	0
		6	2	154	23.9	19.9	23	19	21	18	926.3	21.9	18	1002.03	2	21.9	18	21.4134	13.05	0	0
		6	3	155	28.5	18.5	27.6	17.6	22.6	19.6	945.9	23.5	19.6	1021.63	5	23.5	19.6	21.2585	13.05	0	0
		6	4	156	29.7	18.3	28.8	17.4	23.1	20.1	966	24	20.1	1041.73	5.7	24	20.1	21.2856	13.05	0	0
		6	5	157	31.2	18.1	30.6	17.5	24.05	20.75	986.75	24.65	20.5944	1062.33	6.55	24.65	20.75	20.5944	10.5402	0	0.955832
		6	6	158	29.9	20.5	29.3	19.9	24.6	21.3	1008.05	25.2	21.3	1083.63	4.7	25.2	21.3	22.2039	13.05	0	0
		6	7	159	26.4	19.5	25.5	18.6	22.05	19.05	1027.1	22.95	19.05	1102.68	3.45	22.95	19.05	21.4768	13.05	0	0
		6	8	160	19.5	16.1	18.6	15.2	16.9	13.9	1041	17.8	13.9	1116.58	1.7	17.8	13.9	19.4589	13.05	0	0
		6	9	161	28.3	12.2	27.4	11.3	19.35	16.35	1057.35	20.25	16.35	1132.93	8.05	20.25	16.35	18.6626	13.05	0	0
		6	10	162	31.8	14.3	30.9	13.4	22.15	19.15	1076.5	23.05	18.9024	1151.83	8.75	23.05	19.15	18.9024	9.92645	0	0.917831
		6	11	163	29	15.6	28.1	14.7	21.4	18.4	1094.9	22.3	18.4	1170.23	6.7	22.3	18.4	20.1173	13.05	0	0
		6	12	164	25.5	15.4	24.6	14.5	19.55	16.55	1111.45	20.45	16.55	1186.78	5.05	20.45	16.55	19.7175	13.05	0	0
		6	13	165	25.5	17.7	24.6	16.8	20.7	17.7	1129.15	21.6	17.7	1204.48	3.9	21.6	17.7	20.6586	13.05	0	0
		6	14	166	25.7	19.6	24.8	18.7	21.75	18.75	1147.9	22.65	18.75	1223.23	3.05	22.65	18.75	21.4542	13.05	0	0
		6	15	167	25.7	17.5	24.8	16.6	20.7	17.7	1165.6	21.6	17.7	1240.93	4.1	21.6	17.7	20.5949	13.05	0	0
		6	16	168	28.2	15.6	27.3	14.7	21	18	1183.6	21.9	18	1258.93	6.3	21.9	18	20.0446	13.05	0	0
		6	17	169	29.4	16.4	28.5	15.5	22	19	1202.6	22.9	19	1277.93	6.5	22.9	19	20.481	13.05	0	0
		6	18	170	29.6	13.6	28.7	12.7	20.7	17.7	1220.3	21.6	17.7	1295.63	8	21.6	17.7	19.3535	13.05	0	0
		6	19	171	21.2	16.8	20.3	15.9	18.1	15.1	1235.4	19	15.1	1310.73	2.2	19	15.1	19.8997	13.05	0	0
		6	20	172	27.9	16.8	27	15.9	21.45	18.45	1253.85	22.35	18.45	1329.18	5.55	22.35	18.45	20.5084	13.05	0	0
		6	21	173	26.9	17.7	26	16.8	21.4	18.4	1272.25	22.3	18.4	1347.58	4.6	22.3	18.4	20.7858	13.05	0	0
		6	22	174	30	14.8	29.1	13.9	21.5	18.5	1290.75	22.4	19.8808	1367.46	7.6	22.4	18.5	19.8808	13.05	0	0
		6	23	175	29.1	16.3	28.2	15.4	21.8	18.8	1309.55	22.7	18.8	1386.26	6.4	22.7	18.8	20.4128	13.05	0	0
		6	24	176	27.3	18.4	26.4	17.5	21.95	18.95	1328.5	22.85	18.95	1405.21	4.45	22.85	18.95	21.1085	13.05	0	0
		6	25	177	29.3	18.6	28.7	18	23.35	20.05	1348.55	23.95	20.05	1425.26	5.35	23.95	20.05	21.372	13.05	0	0
		6	26	178	32.2	16	31.6	15.4	23.5	20.2	1368.75	24.1	19.851	1445.11	8.1	24.1	20.2	19.851	10.7058	0	0.815977
		6	27	179	32.2	17.7	31.6	17.1	24.35	21.05	1389.8	24.95	20.6805	1465.79	7.25	24.95	21.05	20.6805	11.1594	0	0.77058
		6	28	180	26.2	20.3	25.3	19.4	22.35	19.35	1409.15	23.25	19.35	1485.14	2.95	23.25	19.35	21.786	13.05	0	0
		6	29	181	28.6	18.9	27.7	18	22.85	19.85	1429	23.75	19.85	1504.99	4.85	23.75	19.85	21.4312	13.05	0	0
		6	30	182	29.7	18.2	28.8	17.3	23.05	20.05	1449.05	23.95	20.05	1525.04	5.75	23.95	20.05	21.2447	13.05	0	0
		7	1	183	27.5	20.4	26.6	19.5	23.05	20.05	1469.1	23.95	20.05	1545.09	3.55	23.95	20.05	21.945	13.05	0	0
		7	2	184	24.7	21.2	23.8	20.3	22.05	19.05	1488.15	22.95	19.05	1564.14	1.75	22.95	19.05	22.018	13.05	0	0
		7	3	185	30.3	21.2	29.7	20.6	25.15	21.85	1510	25.75	21.8268	1585.97	4.55	25.75	21.85	21.8268	10.4879	0	1.20563
		7	4	186	25.8	20.8	24.9	19.9	22.4	19.4	1529.4	23.3	19.4	1605.37	2.5	23.3	19.4	21.9542	13.05	0	0
		7	5	187	30.6	19.6	30	19	24.5	21.2	1550.6	25.1	21.1402	1626.51	5.5	25.1	21.2	21.1402	10.3798	0	1.09934
		7	6	188	28.6	22.7	28	22.1	25.05	21.75	1572.35	25.65	21.75	1648.26	2.95	25.65	21.75	22.986	13.05	0	0
		7	7	189	32.2	22.3	31.6	21.7	26.65	23.35	1595.7	27.25	22.8993	1671.16	4.95	27.25	23.35	22.8993	12.2689	0	0.589031
		7	8	190	31.6	21	31	20.4	25.7	22.4	1618.1	26.3	22.132	1693.29	5.3	26.3	22.4	22.132	11.6607	0	0.772759
		7	9	191	32.4	21.3	31.8	20.7	26.25	22.95	1641.05	26.85	22.4653	1715.76	5.55	26.85	22.95	22.4653	12.1327	0	0.603548
		7	10	192	28.1	23.9	27.5	23.3	25.4	22.1	1663.15	26	22.1	1737.86	2.1	26	22.1	23.4315	13.05	0	0
		7	11	193	26.3	24.7	25.7	24.1	24.9	21.6	1684.75	25.5	21.6	1759.46	0.8	25.5	21.6	23.5954	13.05	0	0
		7	12	194	27	20.9	26.4	20.3	23.35	20.05	1704.8	23.95	20.05	1779.51	3.05	23.95	20.05	22.1042	13.05	0	0
		7	13	195	22.3	19.8	21.4	18.9	20.15	17.15	1721.95	21.05	17.15	1796.66	1.25	21.05	17.15	21.2271	13.05	0	0
		7	14	196	30	20.3	29.4	19.7	24.55	21.25	1743.2	25.15	22.1312	1818.79	4.85	25.15	21.25	22.1312	13.05	0	0
		7	15	197	25.9	22.4	25.3	21.8	23.55	20.25	1763.45	24.15	20.25	1839.04	1.75	24.15	20.25	22.618	13.05	0	0
		7	16	198	29	22.7	28.4	22.1	25.25	21.95	1785.4	25.85	21.95	1860.99	3.15	25.85	21.95	23.0223	13.05	0	0
		7	17	199	28.9	20.9	28.3	20.3	24.3	21	1806.4	24.9	21	1881.99	4	24.9	21	22.2768	13.05	0	0
		7	18	200	28.5	21.6	27.9	21	24.45	21.15	1827.55	25.05	21.15	1903.14	3.45	25.05	21.15	22.5268	13.05	0	0
		7	19	201	30	22.2	29.4	21.6	25.5	22.2	1849.75	26.1	22.9086	1926.05	3.9	26.1	22.2	22.9086	13.05	0	0
		7	20	202	31.7	22.4	31.1	21.8	26.45	23.15	1872.9	27.05	22.8355	1948.88	4.65	27.05	23.15	22.8355	12.0687	0	0.687243
		7	21	203	27.9	24.1	27.3	23.5	25.4	22.1	1895	26	22.1	1970.98	1.9	26	22.1	23.4952	13.05	0	0
		7	22	204	29	25.3	28.4	24.7	26.55	23.25	1918.25	27.15	23.25	1994.23	1.85	27.15	23.25	24.0861	13.05	0	0
		7	23	205	27.6	20.9	27	20.3	23.65	20.35	1938.6	24.25	20.35	2014.58	3.35	24.25	20.35	22.1587	13.05	0	0
		7	24	206	24.6	21.3	23.7	20.4	22.05	19.05	1957.65	22.95	19.05	2033.63	1.65	22.95	19.05	22.0498	13.05	0	0
		7	25	207	24.1	21.3	23.2	20.4	21.8	18.8	1976.45	22.7	18.8	2052.43	1.4	22.7	18.8	22.0044	13.05	0	0
		7	26	208	28.5	23	27.9	22.4	25.15	21.85	1998.3	25.75	21.85	2074.28	2.75	25.75	21.85	23.0996	13.05	0	0
		7	27	209	30.7	23.8	30.1	23.2	26.65	23.35	2021.65	27.25	23.2544	2097.54	3.45	27.25	23.35	23.2544	11.8075	0	0.92248
		7	28	210	30.6	23.8	30	23.2	26.6	23.3	2044.95	27.2	23.2237	2120.76	3.4	27.2	23.3	23.2237	11.7193	0	0.967605
		7	29	211	30.4	23.2	29.8	22.6	26.2	22.9	2067.85	26.8	22.8598	2143.62	3.6	26.8	22.9	22.8598	11.3138	0	1.09491
		7	30	212	30.6	24.8	30	24.2	27.1	23.8	2091.65	27.7	23.7172	2167.34	2.9	27.7	23.8	23.7172	12.0186	0	0.915887
		7	31	213	29.8	24.6	29.2	24	26.6	23.3	2114.95	27.2	23.3	2190.64	2.6	27.2	23.3	23.8724	13.05	0	0
		8	1	214	29.6	23.5	29	22.9	25.95	22.65	2137.6	26.55	22.65	2213.29	3.05	26.55	22.65	23.4042	13.05	0	0
		8	2	215	25.3	22.6	24.7	22	23.35	20.05	2157.65	23.95	20.05	2233.34	1.35	23.95	20.05	22.6453	13.05	0	0
		8	3	216	28.4	23.4	27.8	22.8	25.3	22	2179.65	25.9	22	2255.34	2.5	25.9	22	23.2542	13.05	0	0
		8	4	217	29.2	24.5	28.6	23.9	26.25	22.95	2202.6	26.85	22.95	2278.29	2.35	26.85	22.95	23.777	13.05	0	0
		8	5	218	31.6	24.7	31	24.1	27.55	24.25	2226.85	28.15	23.9148	2302.2	3.45	28.15	24.25	23.9148	12.5455	0	0.565967
		8	6	219	32	23.8	31.4	23.2	27.3	24	2250.85	27.9	23.5697	2325.77	4.1	27.9	24	23.5697	12.5064	0	0.537739
		8	7	220	27.1	21.8	26.5	21.2	23.85	20.55	2271.4	24.45	20.55	2346.32	2.65	24.45	20.55	22.4815	13.05	0	0
		8	8	221	28	21.4	27.4	20.8	24.1	20.8	2292.2	24.7	20.8	2367.12	3.3	24.7	20.8	22.3996	13.05	0	0
		8	9	222	29.8	21.3	29.2	20.7	24.95	21.65	2313.85	25.55	21.65	2388.77	4.25	25.55	21.65	22.5222	13.05	0	0
		8	10	223	28.8	21.9	28.2	21.3	24.75	21.45	2335.3	25.35	21.45	2410.22	3.45	25.35	21.45	22.6768	13.05	0	0
		8	11	224	25	21.9	24.1	21	22.55	19.55	2354.85	23.45	19.55	2429.77	1.55	23.45	19.55	22.3316	13.05	0	0
		8	12	225	30	20.4	29.4	19.8	24.6	21.3	2376.15	25.2	22.1721	2451.94	4.8	25.2	21.3	22.1721	13.05	0	0
		8	13	226	30.2	21.2	29.6	20.6	25.1	21.8	2397.95	25.7	21.7873	2473.73	4.5	25.7	21.8	21.7873	10.2995	0	1.27154
		8	14	227	29	22.7	28.4	22.1	25.25	21.95	2419.9	25.85	21.95	2495.68	3.15	25.85	21.95	23.0223	13.05	0	0
		8	15	228	29.6	24.1	29	23.5	26.25	22.95	2442.85	26.85	22.95	2518.63	2.75	26.85	22.95	23.6496	13.05	0	0
		8	16	229	29.6	23.8	29	23.2	26.1	22.8	2465.65	26.7	22.8	2541.43	2.9	26.7	22.8	23.5269	13.05	0	0
		8	17	230	26.9	23.6	26.3	23	24.65	21.35	2487	25.25	21.35	2562.78	1.65	25.25	21.35	23.1998	13.05	0	0
		8	18	231	29	23.3	28.4	22.7	25.55	22.25	2509.25	26.15	22.25	2585.03	2.85	26.15	22.25	23.2678	13.05	0	0
		8	19	232	29.8	22.5	29.2	21.9	25.55	22.25	2531.5	26.15	22.25	2607.28	3.65	26.15	22.25	23.0132	13.05	0	0
		8	20	233	30.3	22.6	29.7	22	25.85	22.55	2554.05	26.45	22.5248	2629.81	3.85	26.45	22.55	22.5248	10.9728	0	1.17342
		8	21	234	29.2	24.3	28.6	23.7	26.15	22.85	2576.9	26.75	22.85	2652.66	2.45	26.75	22.85	23.6951	13.05	0	0
		8	22	235	29.5	22.8	28.9	22.2	25.55	22.25	2599.15	26.15	22.25	2674.91	3.35	26.15	22.25	23.1087	13.05	0	0
		8	23	236	28.4	22.1	27.8	21.5	24.65	21.35	2620.5	25.25	21.35	2696.26	3.15	25.25	21.35	22.7223	13.05	0	0
		8	24	237	26.5	21.9	25.9	21.3	23.6	20.3	2640.8	24.2	20.3	2716.56	2.3	24.2	20.3	22.4679	13.05	0	0
		8	25	238	29.1	23.8	28.5	23.2	25.85	22.55	2663.35	26.45	22.55	2739.11	2.65	26.45	22.55	23.4815	13.05	0	0
		8	26	239	30.8	22.1	30.2	21.5	25.85	22.55	2685.9	26.45	22.4461	2761.55	4.35	26.45	22.55	22.4461	11.3869	0	0.954616
		8	27	240	29.6	21.9	29	21.3	25.15	21.85	2707.75	25.75	21.85	2783.4	3.85	25.75	21.85	22.7495	13.05	0	0
		8	28	241	29.7	23.6	29.1	23	26.05	22.75	2730.5	26.65	22.75	2806.15	3.05	26.65	22.75	23.4542	13.05	0	0
		8	29	242	32	22.6	31.4	22	26.7	23.4	2753.9	27.3	22.9995	2829.15	4.7	27.3	23.4	22.9995	12.2526	0	0.611954
		8	30	243	31.2	20.2	30.6	19.6	25.1	21.8	2775.7	25.7	21.6299	2850.78	5.5	25.7	21.8	21.6299	11.1623	0	0.897577
		8	31	244	29.9	19.8	29.3	19.2	24.25	20.95	2796.65	24.85	20.95	2871.73	5.05	24.85	20.95	21.9175	13.05	0	0
		9	1	245	30	17.8	29.1	16.9	23	20	2816.65	23.9	21.1083	2892.84	6.1	23.9	20	21.1083	13.05	0	0
		9	2	246	29.8	18.2	29.2	17.6	23.4	20.1	2836.75	24	20.1	2912.94	5.8	24	20.1	21.2538	13.05	0	0
		9	3	247	28.6	16.7	27.7	15.8	21.75	18.75	2855.5	22.65	18.75	2931.69	5.95	22.65	18.75	20.5311	13.05	0	0
		9	4	248	26.9	14.1	26	13.2	19.6	16.6	2872.1	20.5	16.6	2948.29	6.4	20.5	16.6	19.3128	13.05	0	0
		9	5	249	23.9	19.9	23	19	21	18	2890.1	21.9	18	2966.29	2	21.9	18	21.4134	13.05	0	0
		9	6	250	27	20.7	26.1	19.8	22.95	19.95	2910.05	23.85	19.95	2986.24	3.15	23.85	19.95	22.0223	13.05	0	0
		9	7	251	27.5	19.5	26.6	18.6	22.6	19.6	2929.65	23.5	19.6	3005.84	4	23.5	19.6	21.5768	13.05	0	0
		9	8	252	26.7	18.3	25.8	17.4	21.6	18.6	2948.25	22.5	18.6	3024.44	4.2	22.5	18.6	21.0131	13.05	0	0
		9	9	253	26	17.9	25.1	17	21.05	18.05	2966.3	21.95	18.05	3042.49	4.05	21.95	18.05	20.7858	13.05	0	0
		9	10	254	24.2	19.5	23.3	18.6	20.95	17.95	2984.25	21.85	17.95	3060.44	2.35	21.85	17.95	21.277	13.05	0	0
		9	11	255	25.6	19	24.7	18.1	21.4	18.4	3002.65	22.3	18.4	3078.84	3.3	22.3	18.4	21.1996	13.05	0	0
		9	12	256	23.5	17	22.6	16.1	19.35	16.35	3019	20.25	16.35	3095.19	3.25	20.25	16.35	20.1905	13.05	0	0
		9	13	257	26	18.3	25.1	17.4	21.25	18.25	3037.25	22.15	18.25	3113.44	3.85	22.15	18.25	20.9495	13.05	0	0
		9	14	258	30.4	16.6	29.5	15.7	22.6	19.6	3056.85	23.5	19.571	3133.01	6.9	23.5	19.6	19.571	9.04856	0	1.22863
		9	15	259	30.3	18.4	29.7	17.8	23.75	20.45	3077.3	24.35	20.4297	3153.44	5.95	24.35	20.45	20.4297	9.49839	0	1.25189
		9	16	260	24.8	17.8	23.9	16.9	20.4	17.4	3094.7	21.3	17.4	3170.84	3.5	21.3	17.4	20.6359	13.05	0	0
		9	17	261	25.4	14.5	24.5	13.6	19.05	16.05	3110.75	19.95	16.05	3186.89	5.45	19.95	16.05	19.3402	13.05	0	0
		9	18	262	25.6	13	24.7	12.1	18.4	15.4	3126.15	19.3	15.4	3202.29	6.3	19.3	15.4	18.7446	13.05	0	0
		9	19	263	27.3	12.2	26.4	11.3	18.85	15.85	3142	19.75	15.85	0	7.55	19.75	15.85	18.5718	13.05	0	0
		9	20	264	28.5	14.7	27.6	13.8	20.7	17.7	3159.7	21.6	17.7	17.7	6.9	21.6	17.7	19.7037	13.05	0	0
		9	21	265	29.4	15.1	28.5	14.2	21.35	18.35	3178.05	22.25	18.35	36.05	7.15	22.25	18.35	19.9491	13.05	0	0
		9	22	266	29.9	14.1	29	13.2	21.1	18.1	3196.15	22	18.1	54.15	7.9	22	18.1	19.5854	13.05	0	0
		9	23	267	26.8	15.6	25.9	14.7	20.3	17.3	3213.45	21.2	17.3	71.45	5.6	21.2	17.3	19.9175	13.05	0	0
		9	24	268	22.4	14.3	21.5	13.4	17.45	14.45	3227.9	18.35	14.45	85.9	4.05	18.35	14.45	18.9858	13.05	0	0
		9	25	269	27.3	16.5	26.4	15.6	21	18	3245.9	21.9	18	103.9	5.4	21.9	18	20.3311	13.05	0	0
		9	26	270	20.3	9.9	19.4	9	14.2	11.2	3257.1	15.1	11.2	115.1	5.2	15.1	11.2	16.9948	13.05	0	0
		9	27	271	23.7	7.6	22.8	6.7	14.75	11.75	3268.85	15.65	11.75	126.85	8.05	15.65	11.75	16.3626	13.05	0	0
		9	28	272	26	6.8	25.1	5.9	15.5	12.5	3281.35	16.4	12.5	139.35	9.6	16.4	12.5	16.2442	13.05	0	0
		9	29	273	22.5	10.4	21.6	9.5	15.55	12.55	3293.9	16.45	12.55	151.9	6.05	16.45	12.55	17.3992	13.05	0	0
		9	30	274	26.7	10	25.8	9.1	17.45	14.45	3308.35	18.35	14.45	166.35	8.35	18.35	14.45	17.6171	13.05	0	0
		10	1	275	25.7	9.6	24.8	8.7	16.75	13.75	3322.1	17.65	13.75	180.1	8.05	17.65	13.75	17.3626	13.05	0	0
		10	2	276	25.4	10.6	24.5	9.7	17.1	14.1	3336.2	18	14.1	194.2	7.4	18	14.1	17.7445	13.05	0	0
		10	3	277	29.4	11.3	28.5	10.4	19.45	16.45	3352.65	20.35	16.45	210.65	9.05	20.35	16.45	18.3943	13.05	0	0
		10	4	278	28.6	10.3	27.7	9.4	18.55	15.55	3368.2	19.45	15.55	226.2	9.15	19.45	15.55	17.9125	13.05	0	0
		10	5	279	23.3	12.3	22.4	11.4	16.9	13.9	3382.1	17.8	13.9	240.1	5.5	17.8	13.9	18.2493	13.05	0	0
		10	6	280	28.5	12.9	27.6	12	19.8	16.8	3398.9	20.7	16.8	256.9	7.8	20.7	16.8	18.9672	13.05	0	0
		10	7	281	28.4	16	27.5	15.1	21.3	18.3	3417.2	22.2	18.3	275.2	6.2	22.2	18.3	20.2265	13.05	0	0
		10	8	282	27.4	12.2	26.5	11.3	18.9	15.9	3433.1	19.8	15.9	291.1	7.6	19.8	15.9	18.5808	13.05	0	0
		10	9	283	27.3	14.8	26.4	13.9	20.15	17.15	3450.25	21.05	17.15	308.25	6.25	21.05	17.15	19.6356	13.05	0	0
		10	10	284	27.4	10.9	26.5	10	18.25	15.25	3465.5	19.15	15.25	323.5	8.25	19.15	15.25	18.0489	13.05	0	0
		10	11	285	29.3	14.6	28.4	13.7	21.05	18.05	3483.55	21.95	18.05	341.55	7.35	21.95	18.05	19.7354	13.05	0	0
		10	12	286	24.5	11.8	23.6	10.9	17.25	14.25	3497.8	18.15	14.25	355.8	6.35	18.15	14.25	18.1537	13.05	0	0
		10	13	287	23.3	11.2	22.4	10.3	16.35	13.35	3511.15	17.25	13.35	369.15	6.05	17.25	13.35	17.7992	13.05	0	0
		10	14	288	23.5	14.3	22.6	13.4	18	15	3526.15	18.9	15	384.15	4.6	18.9	15	19.0858	13.05	0	0
		10	15	289	21.3	18.9	20.4	18	19.2	16.2	3542.35	20.1	16.2	400.35	1.2	20.1	16.2	20.768	13.05	0	0
		10	16	290	21.3	17.3	20.4	16.4	18.4	15.4	3557.75	19.3	15.4	415.75	2	19.3	15.4	20.1134	13.05	0	0
		10	17	291	26.8	10.9	25.9	10	17.95	14.95	3572.7	18.85	14.95	430.7	7.95	18.85	14.95	17.9944	13.05	0	0
		10	18	292	23.6	10.3	22.7	9.4	16.05	13.05	3585.75	16.95	13.05	443.75	6.65	16.95	13.05	17.4582	13.05	0	0
		10	19	293	18.8	7.3	17.9	6.4	12.15	9.15	3594.9	13.05	9.15	452.9	5.75	13.05	9.15	15.7947	13.05	0	0
		10	20	294	17.2	4	16.3	3.1	9.7	6.7	3601.6	10.6	6.7	459.6	6.6	10.6	6.7	14.2992	13.05	0	0
		10	21	295	14.8	8.1	13.9	7.2	10.55	7.55	3609.15	11.45	7.55	467.15	3.35	11.45	7.55	15.7587	13.05	0	0
		10	22	296	19.1	5.1	18.2	4.2	11.2	8.2	3617.35	12.1	8.2	475.35	7	12.1	8.2	14.9218	13.05	0	0
		10	23	297	19.9	1.2	19	0.3	9.65	6.65	3624	10.55	7.09203	482.442	9.35	10.55	7.09203	13.3988	15.6089	-0.791246	0
		10	24	298	19.9	10.1	19	9.2	14.1	11.1	3635.1	15	11.1	493.542	4.9	15	11.1	17.0403	13.05	0	0
		10	25	299	19.5	7.7	18.6	6.8	12.7	9.7	3644.8	13.6	9.7	503.242	5.9	13.6	9.7	16.022	13.05	0	0
		10	26	300	23.1	8.6	22.2	7.7	14.95	11.95	3656.75	15.85	11.95	515.192	7.25	15.85	11.95	16.7173	13.05	0	0
		10	27	301	24.7	4.7	23.8	3.8	13.8	10.8	3667.55	14.7	10.8	525.992	10	14.7	10.8	15.2669	13.05	0	0
		10	28	302	26.2	3.3	25.3	2.4	13.85	10.85	3678.4	14.75	10.8913	536.883	11.45	14.75	10.8913	14.8304	19.8323	-1.24563	0
		10	29	303	26.7	6.7	25.8	5.8	15.8	12.8	3691.2	16.7	12.8	549.683	10	16.7	12.8	16.2669	13.05	0	0
		10	30	304	22	16	21.1	15.1	18.1	15.1	3706.3	19	15.1	564.783	3	19	15.1	19.6451	13.05	0	0
		10	31	305	16	13.8	15.1	12.9	14	11	3717.3	14.9	11	575.783	1.1	14.9	11	18.1999	13.05	0	0
		11	1	306	15.9	12	15	11.1	13.05	10.05	3727.35	13.95	10.05	585.833	1.95	13.95	10.05	17.4543	13.05	0	0
		11	2	307	21.3	12	20.4	11.1	15.75	12.75	3740.1	16.65	12.75	598.583	4.65	16.65	12.75	17.9449	13.05	0	0
		11	3	308	18.4	9.4	17.5	8.5	13	10	3750.1	13.9	10	608.583	4.5	13.9	10	16.6176	13.05	0	0
		11	4	309	18.9	2.8	18	1.9	9.95	6.95	3757.05	10.85	7.07288	615.656	8.05	10.85	7.07288	13.9626	16.6243	-1.04188	0
		11	5	310	13.7	1.2	12.8	0.3	6.55	3.55	3760.6	7.45	4.09497	619.751	6.25	7.45	4.09497	12.8356	14.0847	-0.604074	0
		11	6	311	15.4	-1.7	14.5	-2.6	5.95	2.95	3763.55	6.85	4.36021	624.111	8.55	6.85	4.36021	11.8035	13.5479	-0.35227	0
		11	7	312	15.6	0.7	14.7	-0.2	7.25	4.25	3767.8	8.15	4.89395	629.005	7.45	8.15	4.89395	12.8036	14.295	-0.607078	0
		11	8	313	16.6	-0.9	15.7	-1.8	6.95	3.95	3771.75	7.85	5.04915	634.055	8.75	7.85	5.04915	12.2398	13.9388	-0.468366	0
		11	9	314	18.4	-0.4	17.5	-1.3	8.1	5.1	3776.85	9	5.9944	640.049	9.4	9	5.9944	12.6079	14.4596	-0.573474	0
		11	10	315	20.6	3.9	19.7	3	11.35	8.35	3785.2	12.25	6.83289	646.882	8.35	12.25	6.83289	14.5671	13.05	0	0
		11	11	316	22.7	7.2	21.8	6.3	14.05	11.05	3796.25	14.95	11.05	657.932	7.75	14.95	11.05	16.1081	13.05	0	0
		11	12	317	22.4	4.5	21.5	3.6	12.55	9.55	3805.8	13.45	9.55	667.482	8.95	13.45	9.55	14.9761	13.05	0	0
		11	13	318	16.5	8.6	15.6	7.7	11.65	8.65	3814.45	12.55	8.65	676.132	3.95	12.55	8.65	16.1177	13.05	0	0
		11	14	319	16	8.4	15.1	7.5	11.3	8.3	3822.75	12.2	8.3	684.432	3.8	12.2	8.3	15.9904	13.05	0	0
		11	15	320	16.9	2.7	16	1.8	8.9	5.9	3828.65	9.8	6.04934	690.481	7.1	9.8	6.04934	13.74	15.8949	-0.980878	0
		11	16	321	16.1	2.6	15.2	1.7	8.45	5.45	3834.1	9.35	5.62292	696.104	6.75	9.35	5.62292	13.6264	15.5612	-0.939745	0
		11	17	322	15.8	3.5	14.9	2.6	8.75	5.75	3839.85	9.65	5.78072	701.885	6.15	9.65	5.78072	13.9674	16.5244	-1.20814	0
		11	18	323	18.4	1.9	17.5	1	9.25	6.25	3846.1	10.15	6.54925	708.434	8.25	10.15	6.54925	13.5489	15.672	-0.859591	0
		11	19	324	14.9	0.3	14	-0.6	6.7	3.7	3849.8	7.6	4.47908	712.913	7.3	7.6	4.47908	12.5763	13.9966	-0.531526	0
		11	20	325	17.1	-2	16.2	-2.9	6.65	3.65	3853.45	7.55	5.08971	718.003	9.55	7.55	5.08971	11.8351	13.7364	-0.392175	0
		11	21	326	18.1	0.5	17.2	-0.4	8.4	5.4	3858.85	9.3	6.04733	724.05	8.8	9.3	6.04733	12.9489	14.775	-0.660658	0
		11	22	327	20.4	1	19.5	0.1	9.8	6.8	3865.65	10.7	7.28335	731.333	9.7	10.7	7.28335	13.3624	15.6172	-0.776842	0
		11	23	328	21.8	4	20.9	3.1	12	9	3874.65	12.9	9	740.333	8.9	12.9	9	14.717	13.05	0	0
		11	24	329	17.7	1.6	16.8	0.7	8.75	5.75	3880.4	9.65	6.12448	746.458	8.05	9.65	6.12448	13.3626	15.2753	-0.795603	0
		11	25	330	18.9	-1.3	18	-2.2	7.9	4.9	3885.3	8.8	6.05129	752.509	10.1	8.8	6.05129	12.2851	14.2437	-0.506533	0
		11	26	331	11.9	8.8	11	7.9	9.45	6.45	3891.75	10.35	6.45	758.959	1.55	10.35	6.45	15.7816	13.05	0	0
		11	27	332	12.2	7.8	11.3	6.9	9.1	6.1	3897.85	10	6.1	765.059	2.2	10	6.1	15.3997	13.05	0	0
		11	28	333	9.9	2.1	9	1.2	5.1	2.1	3899.95	6	2.47616	767.535	3.9	6	2.47616	12.8586	13.6254	-0.56861	0
		11	29	334	8.6	-2.1	7.7	-3	2.35	0	3899.95	3.25	1.39054	768.926	5.35	3.25	1.39054	11.022	13.0878	0.121796	0
		11	30	335	6.7	-4.7	5.8	-5.6	0.1	0	3899.95	1	0.604701	769.531	5.7	1	0.604701	9.78563	13.7951	0.533758	0
		12	1	336	3.4	-4.9	2.5	-5.8	-1.65	0	3899.95	-0.75	0	769.531	4.15	-0.75	-1.00401	9.40401	13.05	0	0
		12	2	337	5.8	-4.5	4.9	-5.4	-0.25	0	3899.95	0.65	0.353142	769.884	5.15	0.65	0.353142	9.7857	14.1241	0.682929	0
		12	3	338	9.4	-2.2	8.5	-3.1	2.7	0	3899.95	3.6	1.69867	771.582	5.8	3.6	1.69867	11.0538	13.0574	0.0517472	0
		12	4	339	8.3	-1.3	7.4	-2.2	2.6	0	3899.95	3.5	1.3332	772.916	4.8	3.5	1.3332	11.3221	13.0659	0.0834301	0
		12	5	340	4.6	-3.2	3.7	-4.1	-0.2	0	3899.95	0.7	0.0898225	773.005	3.9	0.7	0.0898225	10.2086	14.562	0.962308	0
		12	6	341	9.9	-3.2	9	-4.1	2.45	0	3899.95	3.35	1.81728	774.823	6.55	3.35	1.81728	10.6901	13.0721	0.0840685	0
		12	7	342	10.4	-5.2	9.5	-6.1	1.7	0	3899.95	2.6	1.86738	776.69	7.8	2.6	1.86738	9.91718	13.154	0.167448	0
		12	8	343	10.4	-3.5	9.5	-4.4	2.55	0	3899.95	3.45	1.99189	778.682	6.95	3.45	1.99189	10.6127	13.0639	0.0647935	0
		12	9	344	13.1	-2.9	12.2	-3.8	4.2	1.2	3901.15	5.1	3.17518	781.857	8	5.1	3.17518	11.1035	13.1363	-0.150568	0
		12	10	345	12.8	-3.1	11.9	-4	3.95	0.95	3902.1	4.85	3.02365	784.881	7.95	4.85	3.02365	10.9944	13.1044	-0.119783	0
		12	11	346	6	-4.3	5.1	-5.2	-0.05	0	3902.1	0.85	0.411238	785.292	5.15	0.85	0.411238	9.8857	13.9838	0.633827	0
		12	12	347	8	-5.4	7.1	-6.3	0.4	0	3902.1	1.3	0.995369	786.287	6.7	1.3	0.995369	9.61732	13.547	0.398525	0
		12	13	348	9.6	-7.3	8.7	-8.2	0.25	0	3902.1	1.15	1.45846	787.746	8.45	1.15	1.45846	8.98528	13.4866	0.331481	0
		12	14	349	10.1	-6.5	9.2	-7.4	0.9	0	3902.1	1.8	1.677	789.423	8.3	1.8	1.677	9.35803	13.3069	0.255792	0
		12	15	350	9.9	-4.7	9	-5.6	1.7	0	3902.1	2.6	1.71061	791.134	7.3	2.6	1.71061	10.0763	13.1612	0.179037	0
		12	16	351	10.6	-2.7	9.7	-3.6	3.05	0.05	3902.15	3.95	2.14182	793.275	6.65	3.95	2.14182	10.9582	13.0502	-0.00751887	0
		12	17	352	13	-5.1	12.1	-6	3.05	0.05	3902.2	3.95	2.90575	796.181	9.05	3.95	2.90575	10.1943	13.0501	-0.00552489	0
		12	18	353	12.8	-5	11.9	-5.9	3	0	3902.2	3.9	2.83296	799.014	8.9	3.9	2.83296	10.217	13.05	-4.98977e-17	0
		12	19	354	12.6	-5.5	11.7	-6.4	2.65	0	3902.2	3.55	2.70786	801.722	9.05	3.55	2.70786	9.9943	13.0565	0.0386837	0
		12	20	355	11.6	-3.3	10.7	-4.2	3.25	0.25	3902.45	4.15	2.49774	804.22	7.45	4.15	2.49774	10.8036	13.054	-0.0335633	0
		12	21	356	11.1	-3.9	10.2	-4.8	2.7	0	3902.45	3.6	2.23923	806.459	7.5	3.6	2.23923	10.5127	13.0557	0.0400107	0
		12	22	357	13.1	-5.7	12.2	-6.6	2.8	0	3902.45	3.7	2.89279	809.352	9.4	3.7	2.89279	9.95789	13.052	0.0212782	0
		12	23	358	11.9	-5.2	11	-6.1	2.45	0	3902.45	3.35	2.45218	811.804	8.55	3.35	2.45218	10.0535	13.0669	0.0643719	0
		12	24	359	15.5	-6.1	14.6	-7	3.8	0.8	3903.25	4.7	3.84718	815.651	10.8	4.7	3.84718	10.0123	13.0783	-0.074142	0
		12	25	360	19.4	-0.6	18.5	-1.5	8.5	5.5	3908.75	9.4	6.42796	822.079	10	9.4	6.42796	12.6169	14.5942	-0.582364	0
		12	26	361	15	-0.2	14.1	-1.1	6.5	3.5	3912.25	7.4	4.43054	826.51	7.6	7.4	4.43054	12.3808	13.855	-0.478588	0
		12	27	362	17.5	-3.8	16.6	-4.7	5.95	2.95	3915.2	6.85	4.9959	831.505	10.65	6.85	4.9959	11.135	13.4462	-0.280666	0
		12	28	363	19	-0.4	18.1	-1.3	8.4	5.4	3920.6	9.3	6.27975	837.785	9.7	9.3	6.27975	12.6624	14.5875	-0.590409	0
		12	29	364	15.1	3.3	14.2	2.4	8.3	5.3	3925.9	9.2	5.35772	843.143	5.9	9.2	5.35772	13.822	15.9854	-1.1159	0
		12	30	365	10	-3.5	9.1	-4.4	2.35	0	3925.9	3.25	1.83356	844.977	6.75	3.25	1.83356	10.5764	13.0799	0.0964457	0
		12	31	366	7.7	-8.6	6.8	-9.5	-1.35	0	3925.9	-0.45	0.798384	845.775	8.15	-0.45	0.798384	8.28077	14.23	0.56302	0

## Sheet: DD2
												SDT-rate Model		ρ	0.16978		Pupae Dev. Model		ρ	0.151932
			Corrected Temperature		Original Temerature									Tm	22.138				Tm	37.8892
Month	Day	Julian date	Maxium	Minimum	Maxium	Minimum	Average Temperature		3d Moving temperature			Daily rate	Acumulated- rate	ΔT	5.67016		Daily rate	Acumulated- rate	ΔT	6.573
1	1	1	7.4	-2.9	6.5	-3.8	2.25										0.0102668
1	2	2	6.1	2.4	5.2	1.5	4.25										0.0131344	0.0131344
1	3	3	9.4	1.2	8.5	0.3	5.3										0.0149268	0.0280612
1	4	4	7.3	-3.4	6.4	-4.3	1.95										0.00989166	0.0379529
1	5	5	9.2	1.3	8.3	0.4	5.25										0.0148365	0.0527894
1	6	6	9.7	-1.6	8.8	-2.5	4.05										0.0128168	0.0656062
1	7	7	6.5	-3.6	5.6	-4.5	1.45										0.00929513	0.0749013
1	8	8	9.2	-2.6	8.3	-3.5	3.3										0.011689	0.0865904
1	9	9	12.6	-3.2	11.7	-4.1	4.7										0.0138763	0.100467
1	10	10	6.5	-3.6	5.6	-4.5	1.45		3.075								0.00929513	0.109762
1	11	11	7.6	-6.8	6.7	-7.7	0.4		0.925								0.00815199	0.117914
1	12	12	3.8	-4.3	2.9	-5.2	-0.25		0.075								0.00751296	0.125427
1	13	13	1.1	-6.3	0.2	-7.2	-2.6		-1.425								0.00557973	0.131006
1	14	14	4.9	-10.8	4	-11.7	-2.95		-2.775								0.00533631	0.136343
1	15	15	9.8	-7.4	8.9	-8.3	1.2		-0.875								0.00900986	0.145353
1	16	16	5.9	-1.6	5	-2.5	2.15		1.675								0.0101403	0.155493
1	17	17	6.6	-1.2	5.7	-2.1	2.7		2.425								0.010855	0.166348
1	18	18	5.5	-5.1	4.6	-6	0.2		1.45								0.00795003	0.174298
1	19	19	4.8	-4	3.9	-4.9	0.4		0.3								0.00815199	0.18245
1	20	20	6.9	-6.6	6	-7.5	0.15		0.275								0.00790029	0.19035
1	21	21	7.1	-5.9	6.2	-6.8	0.6		0.375								0.00835884	0.198709
1	22	22	10.3	-6.4	9.4	-7.3	1.95		1.275								0.00989166	0.208601
1	23	23	9.2	1.1	8.3	0.2	5.15		3.55								0.0146574	0.223258
1	24	24	3.8	-3	2.9	-3.9	0.4		2.775								0.00815199	0.23141
1	25	25	3.4	-4.7	2.5	-5.6	-0.65		-0.125								0.00714383	0.238554
1	26	26	7	-7.8	6.1	-8.7	-0.4		-0.525								0.00737244	0.245926
1	27	27	9.2	-6.2	8.3	-7.1	1.5		0.55								0.00935321	0.25528
1	28	28	10.7	-5.9	9.8	-6.8	2.4		1.95								0.0104595	0.265739
1	29	29	12	-5	11.1	-5.9	3.5		2.95								0.0119802	0.277719
1	30	30	10.2	-2.8	9.3	-3.7	3.7		3.6								0.0122783	0.289998
1	31	31	4.7	-4.8	3.8	-5.7	-0.05		1.825								0.0077043	0.297702
2	1	32	5.8	-8.5	4.9	-9.4	-1.35		-0.7								0.00653926	0.304241
2	2	33	5.6	-6.9	4.7	-7.8	-0.65		-1								0.00714383	0.311385
2	3	34	3.3	-4.7	2.4	-5.6	-0.7		-0.675								0.00709892	0.318484
2	4	35	7.9	-8.6	7	-9.5	-0.35		-0.525								0.007419	0.325903
2	5	36	11.5	-7.3	10.6	-8.2	2.1		0.875								0.0100776	0.335981
2	6	37	10.1	-4.1	9.2	-5	3		2.55								0.0112647	0.347245
2	7	38	15.3	-5.3	14.4	-6.2	5		4								0.0143926	0.361638
2	8	39	14.9	-6.2	14	-7.1	4.35		4.675								0.013296	0.374934
2	9	40	17.6	-3.3	16.7	-4.2	7.15		5.75								0.0186525	0.393586
2	10	41	19.2	1.1	18.3	0.2	10.15		8.65								0.0265597	0.420146
2	11	42	15.7	13.6	14.8	12.7	14.65		12.4								0.0441038	0.46425
2	12	43	13.8	4	12.9	3.1	8.9		11.775								0.0229525	0.487202
2	13	44	12.8	0.1	11.9	-0.8	6.45		7.675								0.0171513	0.504354
2	14	45	11.3	-0.5	10.4	-1.4	5.4		5.925								0.015109	0.519463
2	15	46	10.8	-0.9	9.9	-1.8	4.95		5.175								0.0143053	0.533768
2	16	47	11.3	-3.1	10.4	-4	4.1		4.525								0.0128955	0.546664
2	17	48	5.3	1.5	4.4	0.6	3.4		3.75								0.0118338	0.558497
2	18	49	10.8	3.9	9.9	3	7.35		5.375								0.0191033	0.577601
2	19	50	10.3	3	9.4	2.1	6.65		7								0.0175684	0.595169
2	20	51	12.9	1.1	12	0.2	7		6.825								0.018321	0.61349
2	21	52	12.1	0.8	11.2	-0.1	6.45		6.725								0.0171513	0.630641
2	22	53	12.1	-0.5	11.2	-1.4	5.8		6.125								0.0158587	0.6465
2	23	54	14.1	-3.3	13.2	-4.2	5.4		5.6								0.015109	0.661609
2	24	55	11.3	-1.8	10.4	-2.7	4.75		5.075								0.0139611	0.67557
2	25	56	4.4	-3.5	3.5	-4.4	0.45		2.6								0.00820324	0.683773
2	26	57	3.7	-6.7	2.8	-7.6	-1.5		-0.525								0.00641625	0.69019
2	27	58	1.4	-3.2	0.5	-4.1	-0.9		-1.2								0.00692201	0.697112
2	28	59	9.1	-6.7	8.2	-7.6	1.2		0.15								0.00900986	0.706122
2	29	60	0.9	0.9	0	0	0.9		1.05								0.00867853	0.7148
3	1	61	5.6	-4.2	4.7	-5.1	0.7		0.8								0.00846413	0.723264
3	2	62	8.8	-5.8	7.9	-6.7	1.5		1.1								0.00935321	0.732617
3	3	63	15	-5.7	14.1	-6.6	4.65		3.075								0.013792	0.746409
3	4	64	13.3	-0.4	12.4	-1.3	6.45		5.55								0.0171513	0.763561
3	5	65	20.3	-0.7	19.4	-1.6	9.8		8.125								0.0255011	0.789062
3	6	66	12.5	-1.2	11.6	-2.1	5.65		7.725								0.0155736	0.804635
3	7	67	6.3	1.3	5.4	0.4	3.8		4.725								0.0124299	0.817065
3	8	68	10.9	0.2	10	-0.7	5.55		4.675								0.0153862	0.832451
3	9	69	14.3	2.4	13.4	1.5	8.35		6.95								0.0215118	0.853963
3	10	70	8.3	2.9	7.4	2	5.6		6.975								0.0154796	0.869443
3	11	71	15.3	0.6	14.4	-0.3	7.95		6.775								0.0205167	0.88996
3	12	72	13.9	2.7	13	1.8	8.3		8.125								0.0213851	0.911345
3	13	73	17.5	7.9	16.6	7	12.7		10.5								0.0355398	0.946884
3	14	74	14.5	3.9	13.6	3	9.2		10.95								0.023775	0.970659
3	15	75	12	-0.5	11.1	-1.4	5.75		7.475								0.0157631	0.986423
3	16	76	13.2	-1.7	12.3	-2.6	5.75		5.75								0.0157631	1.00219
3	17	77	12.1	4.7	11.2	3.8	8.4		7.075								0.0216393	1.02382
3	18	78	17.4	4.7	16.5	3.8	11.05		9.725								0.0294662	1.05329
3	19	79	9.5	5.4	8.6	4.5	7.45		9.25								0.0193325	1.07262
3	20	80	15.3	5	14.4	4.1	10.15		8.8								0.0265597	1.09918
3	21	81	19.4	2.4	18.5	1.5	10.9		10.525								0.0289628	1.12815
3	22	82	13.9	8	13	7.1	10.95		10.925								0.0291297	1.15728
3	23	83	11.8	8.5	10.9	7.6	10.15		10.55								0.0265597	1.18384
3	24	84	14.6	3.8	13.7	2.9	9.2		9.675								0.023775	1.20761
3	25	85	5.3	-0.9	4.4	-1.8	2.2		5.7								0.0102034	1.21781
3	26	86	9.3	-3.5	8.4	-4.4	2.9		2.55								0.0111266	1.22894
3	27	87	11.6	-4.1	10.7	-5	3.75		3.325								0.0123539	1.24129
3	28	88	13	-1.5	12.1	-2.4	5.75		4.75								0.0157631	1.25706
3	29	89	19.4	0.1	18.5	-0.8	9.75		7.75								0.025353	1.28241
3	30	90	15.5	3.2	14.6	2.3	9.35		9.55								0.0241963	1.30661
3	31	91	13.4	5	12.5	4.1	9.2		9.275								0.023775	1.33038
4	1	92	8.9	4.4	8	3.5	6.65		7.925								0.0175684	1.34795
4	2	93	15.5	4.1	14.6	3.2	9.8		8.225								0.0255011	1.37345
4	3	94	17.4	0.8	16.5	-0.1	9.1		9.45								0.0234979	1.39695
4	4	95	22.2	1.7	21.3	0.8	11.95		10.525								0.032654	1.4296
4	5	96	23.9	3.7	23	2.8	13.8		12.875								0.0401748	1.46978
4	6	97	13.2	10.3	12.3	9.4	11.75		12.775								0.0319202	1.5017
4	7	98	23.5	12.6	22.6	11.7	18.05		14.9								0.0631355	1.56483
4	8	99	25.2	11.1	24.3	10.2	18.15		18.1								0.0637796	1.62861
4	9	100	20.1	11.1	19.2	10.2	15.6		16.875								0.0488738	1.67749
4	10	101	22.8	12.3	21.9	11.4	17.55		16.575								0.0599887	1.73748
4	11	102	17.9	8.6	17	7.7	13.25		15.4								0.0377957	1.77527
4	12	103	15	4.9	14.1	4	9.95		11.6								0.02595	1.80122
4	13	104	14.9	0.3	14	-0.6	7.6		8.775								0.0196809	1.8209
4	14	105	16.8	0.2	15.9	-0.7	8.5		8.05								0.0218963	1.8428
4	15	106	19.8	1.5	18.9	0.6	10.65		9.575								0.0281409	1.87094
4	16	107	22	0.6	21.1	-0.3	11.3		10.975								0.0303226	1.90126
4	17	108	23.5	4.4	22.6	3.5	13.95		12.625								0.0408456	1.94211
4	18	109	24.7	5.5	23.8	4.6	15.1		14.525								0.0463123	1.98842
4	19	110	24.1	6.4	23.2	5.5	15.25		15.175								0.0470687	2.03549
4	20	111	24.4	9	23.5	8.1	16.7		15.975								0.0549195	2.09041
4	21	112	20.9	10.4	20	9.5	15.65		16.175								0.0491362	2.13954
4	22	113	19.8	7.1	18.9	6.2	13.45		14.55								0.0386463	2.17819
4	23	114	23.6	10	22.7	9.1	16.8		15.125								0.0554977	2.23369
4	24	115	24	8	23.1	7.1	16		16.4								0.0510061	2.28469
4	25	116	15.5	10.8	14.6	9.9	13.15		14.575								0.0373765	2.32207
4	26	117	13.4	7.1	12.5	6.2	10.25		11.7								0.0268694	2.34894
4	27	118	21.4	4.6	20.5	3.7	13		11.625								0.0367553	2.3857
4	28	119	23.6	8.4	22.7	7.5	16		14.5								0.0510061	2.4367
4	29	120	25.1	4.7	24.2	3.8	14.9		15.45								0.0453196	2.48202
4	30	121	15.7	5.2	14.8	4.3	10.45		12.675								0.0274985	2.50952
5	1	122	26.8	15.2	25.9	14.3	21		15.725								0.0841669	2.59369
5	2	123	18	13.7	17.1	12.8	15.85		18.425								0.0501977	2.64388
5	3	124	20.5	11.2	19.6	10.3	15.85		15.85								0.0501977	2.69408
5	4	125	20.6	5.6	19.7	4.7	13.1		14.475								0.0371684	2.73125
5	5	126	21.5	9	20.6	8.1	15.25		14.175								0.0470687	2.77832
5	6	127	25	5.9	24.1	5	15.45		15.35								0.0480933	2.82641
5	7	128	26	7.8	25.1	6.9	16.9		16.175								0.0560807	2.88249
5	8	129	28	7.9	27.1	7	17.95		17.425								0.0624963	2.94499
5	9	130	26.1	8.6	25.2	7.7	17.35		17.65								0.0587643	3.00375
5	10	131	22.9	11.7	22	10.8	17.3		17.325								0.0584613	3.06222
5	11	132	18.7	16.5	17.8	15.6	17.6		17.45								0.0602979	3.12251
5	12	133	28.4	16.2	27.5	15.3	22.3		19.95								0.0946656	3.21718
5	13	134	21.8	15	20.9	14.1	18.4		20.35								0.0654114	3.28259
5	14	135	23.7	11.2	22.8	10.3	17.45		17.925								0.0593741	3.34196
5	15	136	25.8	8.5	24.9	7.6	17.15		17.3								0.0575594	3.39952
5	16	137	21	11.3	20.1	10.4	16.15		16.65								0.0518251	3.45135
5	17	138	23.1	10.5	22.2	9.6	16.8		16.475								0.0554977	3.50685
5	18	139	24.1	6	23.2	5.1	15.05		15.925								0.0460624	3.55291
5	19	140	25.3	7	24.4	6.1	16.15		15.6								0.0518251	3.60473
5	20	141	28.3	13.6	27.4	12.7	20.95		18.55								0.0837768	3.68851
5	21	142	27.3	19.7	26.4	18.8	23.5		22.225								0.104867	3.79338
5	22	143	20.3	18.9	19.4	18	19.6		21.55								0.0736695	3.86705
5	23	144	28.6	17.9	27.7	17	23.25		21.425								0.10271	3.96976
5	24	145	20.7	15.3	19.8	14.4	18		20.625								0.0628153	4.03257
5	25	146	26.9	15.8	26	14.9	21.35		19.675								0.0869273	4.1195
5	26	147	23.6	18.1	22.7	17.2	20.85		21.1								0.0829998	4.2025
5	27	148	27.9	14.9	27	14	21.4		21.125								0.0873258	4.28983
5	28	149	26.2	11.2	25.3	10.3	18.7		20.05								0.0674101	4.35724
5	29	150	24.9	11.6	24	10.7	18.25		18.475								0.0644286	4.42166
5	30	151	29.3	11.8	28.4	10.9	20.55		19.4								0.0806953	4.50236
5	31	152	29.4	13.7	28.5	12.8	21.55		21.05								0.0885275	4.59089
6	1	153	28.5	13.1	27.6	12.2	20.8		21.175								0.082613	4.6735
6	2	154	23.9	19.9	23	19	21.9		21.35								0.0913658	4.76487
6	3	155	28.5	18.5	27.6	17.6	23.5		22.7								0.104867	4.86973
6	4	156	29.7	18.3	28.8	17.4	24		23.75								0.109218	4.97895
6	5	157	31.2	18.1	30.6	17.5	24.65		24.325								0.11492	5.09387
6	6	158	29.9	20.5	29.3	19.9	25.2		24.925								0.119752	5.21362
6	7	159	26.4	19.5	25.5	18.6	22.95		24.075								0.100141	5.31376
6	8	160	19.5	16.1	18.6	15.2	17.8		20.375								0.0615468	5.37531
6	9	161	28.3	12.2	27.4	11.3	20.25		19.025								0.0784314	5.45374
6	10	162	31.8	14.3	30.9	13.4	23.05		21.65								0.100995	5.55474
6	11	163	29	15.6	28.1	14.7	22.3		22.675								0.0946656	5.6494
6	12	164	25.5	15.4	24.6	14.5	20.45		21.375								0.0799361	5.72934
6	13	165	25.5	17.7	24.6	16.8	21.6		21.025								0.08893	5.81827
6	14	166	25.7	19.6	24.8	18.7	22.65		22.125								0.0975979	5.91587
6	15	167	25.7	17.5	24.8	16.6	21.6		22.125								0.08893	6.0048
6	16	168	28.2	15.6	27.3	14.7	21.9		21.75								0.0913658	6.09616
6	17	169	29.4	16.4	28.5	15.5	22.9		22.4								0.0997157	6.19588
6	18	170	29.6	13.6	28.7	12.7	21.6		22.25								0.08893	6.28481
6	19	171	21.2	16.8	20.3	15.9	19		20.3								0.0694528	6.35426
6	20	172	27.9	16.8	27	15.9	22.35		20.675								0.095082	6.44934
6	21	173	26.9	17.7	26	16.8	22.3		22.325								0.0946656	6.54401
6	22	174	30	14.8	29.1	13.9	22.4		22.35								0.0954993	6.63951
6	23	175	29.1	16.3	28.2	15.4	22.7		22.55								0.0980199	6.73753
6	24	176	27.3	18.4	26.4	17.5	22.85		22.775								0.0992907	6.83682
6	25	177	29.3	18.6	28.7	18	23.95		23.4								0.108781	6.9456
6	26	178	32.2	16	31.6	15.4	24.1		24.025								0.110092	7.05569
6	27	179	32.2	17.7	31.6	17.1	24.95		24.525								0.117557	7.17325
6	28	180	26.2	20.3	25.3	19.4	23.25		24.1								0.10271	7.27596
6	29	181	28.6	18.9	27.7	18	23.75		23.5								0.107037	7.383
6	30	182	29.7	18.2	28.8	17.3	23.95		23.85								0.108781	7.49178
7	1	183	27.5	20.4	26.6	19.5	23.95		23.95								0.108781	7.60056
7	2	184	24.7	21.2	23.8	20.3	22.95		23.45								0.100141	7.7007
7	3	185	30.3	21.2	29.7	20.6	25.75		24.35								0.124553	7.82525
7	4	186	25.8	20.8	24.9	19.9	23.3		24.525								0.10314	7.92839
7	5	187	30.6	19.6	30	19	25.1		24.2								0.118875	8.04727
7	6	188	28.6	22.7	28	22.1	25.65		25.375								0.123684	8.17095
7	7	189	32.2	22.3	31.6	21.7	27.25		26.45								0.137125	8.30808
7	8	190	31.6	21	31	20.4	26.3		26.775								0.129281	8.43736
7	9	191	32.4	21.3	31.8	20.7	26.85		26.575								0.133885	8.57124
7	10	192	28.1	23.9	27.5	23.3	26		26.425								0.126714	8.69796
7	11	193	26.3	24.7	25.7	24.1	25.5		25.75								0.122377	8.82033
7	12	194	27	20.9	26.4	20.3	23.95		24.725								0.108781	8.92911
7	13	195	22.3	19.8	21.4	18.9	21.05		22.5								0.084558	9.01367
7	14	196	30	20.3	29.4	19.7	25.15		23.1								0.119314	9.13299
7	15	197	25.9	22.4	25.3	21.8	24.15		24.65								0.11053	9.24352
7	16	198	29	22.7	28.4	22.1	25.85		25								0.12542	9.36894
7	17	199	28.9	20.9	28.3	20.3	24.9		25.375								0.117118	9.48605
7	18	200	28.5	21.6	27.9	21	25.05		24.975								0.118436	9.60449
7	19	201	30	22.2	29.4	21.6	26.1		25.575								0.127573	9.73206
7	20	202	31.7	22.4	31.1	21.8	27.05		26.575								0.135518	9.86758
7	21	203	27.9	24.1	27.3	23.5	26		26.525								0.126714	9.9943
7	22	204	29	25.3	28.4	24.7	27.15		26.575								0.136325	10.1306
7	23	205	27.6	20.9	27	20.3	24.25		25.7								0.111407	10.242
7	24	206	24.6	21.3	23.7	20.4	22.95		23.6								0.100141	10.3422
7	25	207	24.1	21.3	23.2	20.4	22.7		22.825								0.0980199	10.4402
7	26	208	28.5	23	27.9	22.4	25.75		24.225								0.124553	10.5647
7	27	209	30.7	23.8	30.1	23.2	27.25		26.5								0.137125	10.7019
7	28	210	30.6	23.8	30	23.2	27.2		27.225								0.136726	10.8386
7	29	211	30.4	23.2	29.8	22.6	26.8		27								0.133473	10.9721
7	30	212	30.6	24.8	30	24.2	27.7		27.25								0.140624	11.1127
7	31	213	29.8	24.6	29.2	24	27.2		27.45								0.136726	11.2494
8	1	214	29.6	23.5	29	22.9	26.55		26.875			-3.03588	0				0.131392	11.3808
8	2	215	25.3	22.6	24.7	22	23.95		25.25			-1.50546	0				0.108781	11.4896
8	3	216	28.4	23.4	27.8	22.8	25.9		24.925			-1.27449	0				0.125852	11.6154
8	4	217	29.2	24.5	28.6	23.9	26.85		26.375			-2.49031	0				0.133885	11.7493
8	5	218	31.6	24.7	31	24.1	28.15		27.5			-3.82905	0				0.143931	11.8933
8	6	219	32	23.8	31.4	23.2	27.9		28.025			-4.60388	0				0.14212	12.0354
8	7	220	27.1	21.8	26.5	21.2	24.45		26.175			-2.29203	0				0.113162	12.1485
8	8	221	28	21.4	27.4	20.8	24.7		24.575			-1.04893	0				0.11536	12.2639
8	9	222	29.8	21.3	29.2	20.7	25.55		25.125			-1.41406	0				0.122814	12.3867
8	10	223	28.8	21.9	28.2	21.3	25.35		25.45			-1.65864	0				0.121066	12.5078
8	11	224	25	21.9	24.1	21	23.45		24.4			-0.944556	0				0.104434	12.6122
8	12	225	30	20.4	29.4	19.8	25.2		24.325			-0.901459	0				0.119752	12.732
8	13	226	30.2	21.2	29.6	20.6	25.7		25.45			-1.65864	0				0.124119	12.8561
8	14	227	29	22.7	28.4	22.1	25.85		25.775			-1.9268	0				0.12542	12.9815
8	15	228	29.6	24.1	29	23.5	26.85		26.35			-2.46493	0				0.133885	13.1154
8	16	229	29.6	23.8	29	23.2	26.7		26.775			-2.9208	0				0.132645	13.248
8	17	230	26.9	23.6	26.3	23	25.25		25.975			-2.10436	0				0.120191	13.3682
8	18	231	29	23.3	28.4	22.7	26.15		25.7			-1.86273	0				0.128001	13.4962
8	19	232	29.8	22.5	29.2	21.9	26.15		26.15			-2.268	0				0.128001	13.6242
8	20	233	30.3	22.6	29.7	22	26.45		26.3			-2.41468	0				0.130551	13.7548
8	21	234	29.2	24.3	28.6	23.7	26.75		26.6			-2.72671	0				0.13306	13.8878
8	22	235	29.5	22.8	28.9	22.2	26.15		26.45			-2.56751	0				0.128001	14.0158
8	23	236	28.4	22.1	27.8	21.5	25.25		25.7			-1.86273	0				0.120191	14.136
8	24	237	26.5	21.9	25.9	21.3	24.2		24.725			-1.14278	0				0.110968	14.247
8	25	238	29.1	23.8	28.5	23.2	26.45		25.325			-1.56188	0				0.130551	14.3775
8	26	239	30.8	22.1	30.2	21.5	26.45		26.45			-2.56751	0				0.130551	14.5081
8	27	240	29.6	21.9	29	21.3	25.75		26.1			-2.22044	0				0.124553	14.6327
8	28	241	29.7	23.6	29.1	23	26.65		26.2			-2.31622	0				0.132229	14.7649
8	29	242	32	22.6	31.4	22	27.3		26.975			-3.15409	0				0.137522	14.9024
8	30	243	31.2	20.2	30.6	19.6	25.7		26.5			-2.61986	0				0.124119	15.0265
8	31	244	29.9	19.8	29.3	19.2	24.85		25.275			-1.52413	0				0.116678	15.1432
9	1	245	30	17.8	29.1	16.9	23.9		24.375			-0.930083	0				0.108344	15.2515
9	2	246	29.8	18.2	29.2	17.6	24		23.95			-0.69995	0				0.109218	15.3608
9	3	247	28.6	16.7	27.7	15.8	22.65		23.325			-0.411507	0				0.0975979	15.4584
9	4	248	26.9	14.1	26	13.2	20.5		21.575			0.144187	0.144187				0.0803152	15.5387
9	5	249	23.9	19.9	23	19	21.9		21.2			0.225127	0.369314				0.0913658	15.63
9	6	250	27	20.7	26.1	19.8	23.85		22.875			-0.236355	0.369314				0.107908	15.738
9	7	251	27.5	19.5	26.6	18.6	23.5		23.675			-0.566123	0.369314				0.104867	15.8428
9	8	252	26.7	18.3	25.8	17.4	22.5		23			-0.282489	0.369314				0.0963363	15.9392
9	9	253	26	17.9	25.1	17	21.95		22.225			-0.0249258	0.369314				0.0917751	16.0309
9	10	254	24.2	19.5	23.3	18.6	21.85		21.9			0.0644836	0.433797				0.0909575	16.1219
9	11	255	25.6	19	24.7	18.1	22.3		22.075			0.0175992	0.451397				0.0946656	16.2166
9	12	256	23.5	17	22.6	16.1	20.25		21.275			0.209833	0.661229				0.0784314	16.295
9	13	257	26	18.3	25.1	17.4	22.15		21.2			0.225127	0.886356				0.0934215	16.3884
9	14	258	30.4	16.6	29.5	15.7	23.5		22.825			-0.218421	0.886356				0.104867	16.4933
9	15	259	30.3	18.4	29.7	17.8	24.35		23.925			-0.687312	0.886356				0.112284	16.6056
9	16	260	24.8	17.8	23.9	16.9	21.3		22.825			-0.218421	0.886356				0.0865298	16.6921
9	17	261	25.4	14.5	24.5	13.6	19.95		20.625			0.328731	1.21509				0.0762089	16.7683
9	18	262	25.6	13	24.7	12.1	19.3		19.625			0.459231	1.67432				0.0715394	16.8398
9	19	263	27.3	12.2	26.4	11.3	19.75		19.525			0.469312	2.14363				0.0747507	16.9146
9	20	264	28.5	14.7	27.6	13.8	21.6		20.675			0.32063	2.46426				0.08893	17.0035
9	21	265	29.4	15.1	28.5	14.2	22.25		21.925			0.057961	2.52222				0.09425	17.0978
9	22	266	29.9	14.1	29	13.2	22		22.125			0.00366873	2.52589				0.0921854	17.19
9	23	267	26.8	15.6	25.9	14.7	21.2		21.6			0.138382	2.66427				0.085738	17.2757
9	24	268	22.4	14.3	21.5	13.4	18.35		19.775			0.443176	3.10745				0.0650826	17.3408
9	25	269	27.3	16.5	26.4	15.6	21.9		20.125			0.40111	3.50856				0.0913658	17.4321
9	26	270	20.3	9.9	19.4	9	15.1		18.5			0.5472	4.05576				0.0463123	17.4784
9	27	271	23.7	7.6	22.8	6.7	15.65		15.375			0.592325	4.64808				0.0491362	17.5276
9	28	272	26	6.8	25.1	5.9	16.4		16.025			0.599136	5.24722				0.0532137	17.5808
9	29	273	22.5	10.4	21.6	9.5	16.45		16.425			0.600063	5.84728				0.053495	17.6343
9	30	274	26.7	10	25.8	9.1	18.35		17.4			0.589121	6.4364				0.0650826	17.6994
10	1	275	25.7	9.6	24.8	8.7	17.65		18			0.570814	7.00722				0.0606083	17.76
10	2	276	25.4	10.6	24.5	9.7	18		17.825			0.577206	7.58442				0.0628153	17.8228
10	3	277	29.4	11.3	28.5	10.4	20.35		19.175			0.500896	8.08532				0.0791815	17.902
10	4	278	28.6	10.3	27.7	9.4	19.45		19.9			0.428912	8.51423				0.072599	17.9746
10	5	279	23.3	12.3	22.4	11.4	17.8		18.625			0.539953	9.05418				0.0615468	18.0361
10	6	280	28.5	12.9	27.6	12	20.7		19.25			0.494596	9.54878				0.0818426	18.118
10	7	281	28.4	16	27.5	15.1	22.2		21.45			0.172428	9.72121				0.0938353	18.2118
10	8	282	27.4	12.2	26.5	11.3	19.8		21			0.263835	9.98504				0.0751135	18.2869
10	9	283	27.3	14.8	26.4	13.9	21.05		20.425			0.359522	10.3446				0.084558	18.3715
10	10	284	27.4	10.9	26.5	10	19.15		20.1			0.404338	10.7489				0.0704906	18.442
10	11	285	29.3	14.6	28.4	13.7	21.95		20.55			0.340577	11.0895				0.0917751	18.5337
10	12	286	24.5	11.8	23.6	10.9	18.15		20.05			0.410689	11.5002				0.0637796	18.5975
10	13	287	23.3	11.2	22.4	10.3	17.25		17.7			0.581225	12.0814				0.0581594	18.6557
10	14	288	23.5	14.3	22.6	13.4	18.9		18.075			0.56779	12.6492				0.068767	18.7244
10	15	289	21.3	18.9	20.4	18	20.1		19.5			0.471757	13.1209				0.0773149	18.8018
10	16	290	21.3	17.3	20.4	16.4	19.3		19.7			0.451346	13.5723				0.0715394	18.8733
10	17	291	26.8	10.9	25.9	10	18.85		19.075			0.508917	14.0812				0.0684259	18.9417
10	18	292	23.6	10.3	22.7	9.4	16.95		17.9			0.574578	14.6558				0.056374	18.9981
10	19	293	18.8	7.3	17.9	6.4	13.05		15			0.585889	15.2417				0.0369613	19.0351
10	20	294	17.2	4	16.3	3.1	10.6		11.825			0.488677	15.7303				0.027979	19.063
10	21	295	14.8	8.1	13.9	7.2	11.45		11.025			0.458512	16.1889				0.0308471	19.0939
10	22	296	19.1	5.1	18.2	4.2	12.1		11.775			0.486816	16.6757				0.033214	19.1271
10	23	297	19.9	1.2	19	0.3	10.55		11.325			0.469904	17.1456				0.027818	19.1549
10	24	298	19.9	10.1	19	9.2	15		12.775			0.522929	17.6685				0.0458137	19.2007
10	25	299	19.5	7.7	18.6	6.8	13.6		14.3			0.569951	18.2385				0.0392951	19.24
10	26	300	23.1	8.6	22.2	7.7	15.85		14.725			0.580184	18.8186				0.0501977	19.2902
10	27	301	24.7	4.7	23.8	3.8	14.7		15.275			0.590771	19.4094				0.0443447	19.3346
10	28	302	26.2	3.3	25.3	2.4	14.75		14.725			0.580184	19.9896				0.0445868	19.3792
10	29	303	26.7	6.7	25.8	5.8	16.7		15.725			0.596741	20.5863				0.0549195	19.4341
10	30	304	22	16	21.1	15.1	19		17.85			0.576349	21.1627				0.0694528	19.5035
10	31	305	16	13.8	15.1	12.9	14.9		16.95			0.596746	21.7594				0.0453196	19.5489
11	1	306	15.9	12	15	11.1	13.95		14.425			0.573125	22.3326				0.0408456	19.5897
11	2	307	21.3	12	20.4	11.1	16.65		15.3			0.591171	22.9237				0.0546322	19.6443
11	3	308	18.4	9.4	17.5	8.5	13.9		15.275			0.590771	23.5145				0.0406209	19.685
11	4	309	18.9	2.8	18	1.9	10.85		12.375			0.508805	24.0233				0.0287967	19.7137
11	5	310	13.7	1.2	12.8	0.3	7.45		9.15			0.387405	24.4107				0.0193325	19.7331
11	6	311	15.4	-1.7	14.5	-2.6	6.85		7.15			0.316288	24.727				0.0179948	19.7511
11	7	312	15.6	0.7	14.7	-0.2	8.15		7.5			0.328186	25.0552				0.0210089	19.7721
11	8	313	16.6	-0.9	15.7	-1.8	7.85		8			0.345618	25.4008				0.0202747	19.7924
11	9	314	18.4	-0.4	17.5	-1.3	9		8.425			0.360808	25.7616				0.0232238	19.8156
11	10	315	20.6	3.9	19.7	3	12.25		10.625			0.44325	26.2049				0.0337825	19.8494
11	11	316	22.7	7.2	21.8	6.3	14.95		13.6			0.550025	26.7549				0.0455661	19.8949
11	12	317	22.4	4.5	21.5	3.6	13.45		14.2			0.56732	27.3222				0.0386463	19.9336
11	13	318	16.5	8.6	15.6	7.7	12.55		13			0.530625	27.8528				0.0349453	19.9685
11	14	319	16	8.4	15.1	7.5	12.2		12.375			0.508805	28.3616				0.0335921	20.0021
11	15	320	16.9	2.7	16	1.8	9.8		11			0.45756	28.8192				0.0255011	20.0276
11	16	321	16.1	2.6	15.2	1.7	9.35		9.575			0.403322	29.2225				0.0241963	20.0518
11	17	322	15.8	3.5	14.9	2.6	9.65		9.5			0.400499	29.623				0.0250592	20.0769
11	18	323	18.4	1.9	17.5	1	10.15		9.9			0.415615	30.0386				0.0265597	20.1034
11	19	324	14.9	0.3	14	-0.6	7.6		8.875			0.377224	30.4159				0.0196809	20.1231
11	20	325	17.1	-2	16.2	-2.9	7.55		7.575			0.330769	30.7466				0.0195641	20.1427
11	21	326	18.1	0.5	17.2	-0.4	9.3		8.425			0.360808	31.1074				0.0240551	20.1667
11	22	327	20.4	1	19.5	0.1	10.7		10			0.419413	31.5268				0.0283036	20.195
11	23	328	21.8	4	20.9	3.1	12.9		11.8			0.487747	32.0146				0.0363461	20.2314
11	24	329	17.7	1.6	16.8	0.7	9.65		11.275			0.46801	32.4826				0.0250592	20.2564
11	25	330	18.9	-1.3	18	-2.2	8.8		9.225			0.390198	32.8728				0.0226842	20.2791
11	26	331	11.9	8.8	11	7.9	10.35		9.575			0.403322	33.2761				0.0271823	20.3063
11	27	332	12.2	7.8	11.3	6.9	10		10.175			0.426074	33.7022				0.0261012	20.3324
11	28	333	9.9	2.1	9	1.2	6		8			0.345618	34.0478				0.0162464	20.3487
11	29	334	8.6	-2.1	7.7	-3	3.25		4.625			0.238767	34.2866				0.0116173	20.3603
11	30	335	6.7	-4.7	5.8	-5.6	1		2.125			0.177048	34.4636				0.00878766	20.3691
12	1	336	3.4	-4.9	2.5	-5.8	-0.75		0.125			0.137783	34.6014				0.00705429	20.3761
12	2	337	5.8	-4.5	4.9	-5.4	0.65		-0.05			0.134737	34.7361				0.00841133	20.3845
12	3	338	9.4	-2.2	8.5	-3.1	3.6		2.125			0.177048	34.9132				0.0121284	20.3967
12	4	339	8.3	-1.3	7.4	-2.2	3.5		3.55			0.210415	35.1236				0.0119802	20.4086
12	5	340	4.6	-3.2	3.7	-4.1	0.7		2.1			0.176504	35.3001				0.00846413	20.4171
12	6	341	9.9	-3.2	9	-4.1	3.35		2.025			0.174881	35.475				0.0117612	20.4289
12	7	342	10.4	-5.2	9.5	-6.1	2.6		2.975			0.196384	35.6714				0.0107216	20.4396
12	8	343	10.4	-3.5	9.5	-4.4	3.45		3.025			0.197573	35.869				0.0119068	20.4515
12	9	344	13.1	-2.9	12.2	-3.8	5.1		4.275			0.22923	36.0982				0.0145686	20.4661
12	10	345	12.8	-3.1	11.9	-4	4.85		4.975			0.248603	36.3468				0.0141322	20.4802
12	11	346	6	-4.3	5.1	-5.2	0.85		2.85			0.193436	36.5402				0.00862445	20.4888
12	12	347	8	-5.4	7.1	-6.3	1.3		1.075			0.155386	36.6956				0.00912295	20.4979
12	13	348	9.6	-7.3	8.7	-8.2	1.15		1.225			0.158335	36.8539				0.00895381	20.5069
12	14	349	10.1	-6.5	9.2	-7.4	1.8		1.475			0.163357	37.0173				0.00970898	20.5166
12	15	350	9.9	-4.7	9	-5.6	2.6		2.2			0.178688	37.196				0.0107216	20.5273
12	16	351	10.6	-2.7	9.7	-3.6	3.95		3.275			0.203607	37.3996				0.0126607	20.54
12	17	352	13	-5.1	12.1	-6	3.95		3.95			0.220639	37.6202				0.0126607	20.5526
12	18	353	12.8	-5	11.9	-5.9	3.9		3.925			0.219989	37.8402				0.0125833	20.5652
12	19	354	12.6	-5.5	11.7	-6.4	3.55		3.725			0.214841	38.0551				0.0120541	20.5773
12	20	355	11.6	-3.3	10.7	-4.2	4.15		3.85			0.218047	38.2731				0.0129747	20.5903
12	21	356	11.1	-3.9	10.2	-4.8	3.6		3.875			0.218693	38.4918				0.0121284	20.6024
12	22	357	13.1	-5.7	12.2	-6.6	3.7		3.65			0.212935	38.7047				0.0122783	20.6147
12	23	358	11.9	-5.2	11	-6.1	3.35		3.525			0.209789	38.9145				0.0117612	20.6264
12	24	359	15.5	-6.1	14.6	-7	4.7		4.025			0.222599	39.1371				0.0138763	20.6403
12	25	360	19.4	-0.6	18.5	-1.5	9.4		7.05			0.312937	39.4501				0.0243382	20.6646
12	26	361	15	-0.2	14.1	-1.1	7.4		8.4			0.359906	39.81				0.0192176	20.6839
12	27	362	17.5	-3.8	16.6	-4.7	6.85		7.125			0.315448	40.1254				0.0179948	20.7018
12	28	363	19	-0.4	18.1	-1.3	9.3		8.075			0.348275	40.4737				0.0240551	20.7259
12	29	364	15.1	3.3	14.2	2.4	9.2		9.25			0.391131	40.8648				0.023775	20.7497
12	30	365	10	-3.5	9.1	-4.4	3.25		6.225			0.286145	41.151				0.0116173	20.7613
12	31	366	7.7	-8.6	6.8	-9.5	-0.45		1.4			0.161836	41.3128				0.00732617	20.7686

## Sheet: Sheet S1
	Supp. II. Sheet S1.A. Information on the collection of previous field data sets for the seasonal abundance of Delia antiqua
	Year	Region	Crop	Trap type	Trap Dimension	No. traps/site	Interval (days)	Trap operation period	Coordinates (Field)	References	Weather station	Distance from field
	1980	Naju	Onion	MacPhail trap, Sugar baited	Dia. 20 cm, height 25 cm	3	10 d	Early Mar to late Nov	35° 1' 42" N / 126° 43' 3" E	Choi [50]
	1985	Jinju	Onion	Malaise trap in spring Sticky plate in autumn (white)	Entrance 120x80 cm, length 50 cm 15 x 25 cm	4 8	5 d	Late Mar to Early Nov	35°20'96.84" N, 128°11'68.16"E	Park et al. [51]	35°16'74.28" N, 128°03'99.58"E	7 km
	1986	Jinju	Onion	Cone trap	Bottom dia. 28 cm, height 31.5 cm	10	10 d	Late Mar to Early Nov	35°20'96.84" N, 128°11'68.16"E	Park et al. [51]	35°16'74.28" N, 128°03'99.58"E	7 km
	1987	Jinju	Onion	Cone trap	Bottom dia. 28 cm, height 31.5 cm	10	10 d	Late Mar to Mid Nov	35°20'96.84" N, 128°11'68.16"E	Park et al. [51]	35°16'74.28" N, 128°03'99.58"E	7 km
	2021	Jeju	Onion & garic	Cylindrical sticky trap (white)	Diameter 7.6 cm, height 15 cm	5	7 d	Late Mar to Mid Oct	33°15'02.57"N, 126°14'38.05" E	Present study	35°17'37" N, 126°09'46"E	9 km
	2022	Jeju	Onion & garic	Cylindrical sticky trap (white)	Diameter 7.6 cm, height 15 cm	6	7 d	Early Mar to late Dec	33°15'02.57"N, 126°14'38.05" E	Present study	35°17'37" N, 126°09'46"E	9 km
									33°15’17.52˝N, 126°13’53.42˝E	Present study	35°17'37" N, 126°09'46"E	8 km
	Supp. II. Sheet S1.B. Information on the cohort emergence sets Delia antiqua that is used to validate model accuracy
	Year	Region	Crop	Environment	Cohort size (n)	No. of cohorts	Interval (days)	Observation period	Coordinates	References
	1986	Jinju	Onion	Field cage	154	2	5 d	Early May to Late Oct	35° 20' 55" N / 128° 09' 45" E	Park et al. [51]
	1987	Jinju	Onion	Field cage	155	1	10 d	Early May to Late Oct	35° 20' 55" N / 128° 09' 45" E	Park et al. [51]
	Supp. II. Sheet S1.C. Map indicating the regions where field data of Delia antiqua were collected
								City	Coordinates (City)	References
								Keswick Marsh, Ontrio, Canada	44°16′19″N, 79°29′59″E	Liu et al. [9]
								Elba, Geneva, NY, USA	44°20′42″N, 73°99′32″E	Eckenrode et al. [7]
								Potter, Geneva, NY, USA	42°42'8.99"N, 77°12'14"E	Eckenrode et al. [7]
								Mainz, Germany	49°59'34''N, 8°14'50''E	Otto and Hommes [10]
								Papenburg, Germany	53°4'38.57"N, 7°24'15.98"E	Otto and Hommes [10]
								La Platina, Chile	34°44'21"S, 71°00'41"W	Larraín [4]
								Binduri, Ghana	10°58′19.56″N, 0°18′23.76″E	Tanzubil et al. [65]
	Supp. II. Sheet S1.D. Mean air temperatures and flight activity of Delia antiqua in Papenburg and Mainze, Germany in 1998.
								The flight activity of Delia antiqua was obtained from Otto and Hommes [10]. Weather data were downloaded from the free website of Visual Crossing Corporation (https://www.visualcrossing.com/weather-data, Feb 10, 2023). The flight activity indicates relative abundance and was redrawn to overlay them on the weather data. A line of 22.1 ℃ indicates the critical temperature for SDT development.
	Supp. II. Sheet S1.E. Mean air temperatures and flight activity of Delia antiqua in Elba and Potter, New York, USA in 1994.
								The flight activity of Delia antiqua was obtained from Eckenrode et al. [7]. Weather data were downloaded from the free website of Visual Crossing Corporation (https://www.visualcrossing.com/weather-data, Feb 24, 2023). The flight activity indicated adults caught in traps and was redrawn to overlay them on the weather data. Note the relative population size: approximately 80 and 400 adults in Pot…
	Supp. II. Sheet S1.F. Mean air temperatures and flight activity of Delia antiqua in La Platina, Chile in 1990 and 1991.
								The flight activity of Delia antiqua was obtained from Larraín [4]. Weather data were downloaded from the free website of Visual Crossing Corporation (https://www.visualcrossing.com/weather-data, Feb 14, 2023). The flight activity indicates adults per trap and was redrawn to overlay them on the weather data. A line of 22.1 ℃ indicates the critical temperature for SDT development.
	Supp. II. Sheet S1.G. Mean air temperatures in Binduri located in the Upper East Region of Ghana in 1995 and 1996.
								Weather data were downloaded from the free website of Visual Crossing Corporation (https://www.visualcrossing.com/weather-data, Feb 14, 2023). Line of 22.1 ℃ indicates the critical temperature for SDT development. The data of Delia antiqua from La Tanzubil et al. [65]
